# Supplementary material for: The Acute, Short-, and Long-Term Effects of Endurance Exercise on Skeletal Muscle Transcriptome Profiles
Source: Int J Mol Sci. 2024 Mar 1;25(5):2881. doi: 10.3390/ijms25052881 (PMC10932090; doi:10.3390/ijms25052881)
Supplement: Supplementary file 1 [file ijms-25-02881-s001.zip]

Archive with 2 entries (2 files):
- Supplementary data IJMS.pdf
- Table S1.xlsx
