# Supplementary material for: The Acute, Short-, and Long-Term Effects of Endurance Exercise on Skeletal Muscle Transcriptome Profiles
Source: Int J Mol Sci. 2024 Mar 1;25(5):2881. doi: 10.3390/ijms25052881 (PMC10932090; doi:10.3390/ijms25052881)
Supplement: Supplementary file 1 [file ijms-25-02881-s001.zip › Table S1.xlsx]

## Sheet: Baseline ET vs SED
Column #	Probeset ID	Gene Symbol	Gene Title	RefSeq Transcript ID	P-value	adj. P-value	Ratio (ET vs SED)	Fold-Change (ET vs SED)	Direction (ET vs SED)
37915	11753004_a_at	CKB	creatine kinase, brain	NM_001823	1.62406e-07	0.000571049	2.9	2.9	ET up vs SED
14289	11729378_a_at	PFKFB2	6-phosphofructo-2-kinase/fructose-2,6-biphosphatase 2	NM_001018053 /// NM_006212	8.18695e-09	7.25e-05	2.7	2.7	ET up vs SED
14426	11729515_a_at	SLC26A9	solute carrier family 26, member 9	NM_001142600 /// NM_052934 /// NM_134325	7.67144e-08	0.000327543	2.6	2.6	ET up vs SED
41010	11756099_a_at	LDHB	lactate dehydrogenase B	NM_001174097 /// NM_002300	2.07445e-09	3.1e-05	2.4	2.4	ET up vs SED
40724	11755813_a_at	SLC26A9	solute carrier family 26, member 9	NM_001142600 /// NM_052934 /// NM_134325	9.92503e-07	0.00223875	2.4	2.4	ET up vs SED
45355	11760444_x_at	HLA-C	major histocompatibility complex, class I, C	NM_002117	3.2095e-07	0.000924568	2.2	2.2	ET up vs SED
19812	11734901_a_at	CYP4V2	cytochrome P450, family 4, subfamily V, polypeptide 2	NM_207352	1.57564e-05	0.0177705	2.1	2.1	ET up vs SED
16761	11731850_a_at	COLQ	collagen-like tail subunit (single strand of homotrimer) of asymmetric acetylcholinesterase	NM_005677 /// NM_080538 /// NM_080539 /// NM_080541	2.3249e-08	0.000138971	2	2	ET up vs SED
3883	11718972_at	LPL	lipoprotein lipase	NM_000237	2.75222e-05	0.0269695	2	2	ET up vs SED
38782	11753871_a_at	GNG7	guanine nucleotide binding protein (G protein), gamma 7	NM_052847	9.18723e-07	0.00211218	2	2	ET up vs SED
40784	11755873_a_at	ACSS1	acyl-CoA synthetase short-chain family member 1	NM_032501	1.45666e-07	0.000527709	2	2	ET up vs SED
4519	11719608_a_at	BCAR3	breast cancer anti-estrogen resistance 3	NM_003567	1.82705e-05	0.0196778	1.9	1.9	ET up vs SED
12050	11727139_at	MYH7B	myosin, heavy chain 7B, cardiac muscle, beta	NM_020884	2.8113e-05	0.0273245	1.9	1.9	ET up vs SED
33869	11748958_a_at	ACSS1	acyl-CoA synthetase short-chain family member 1	NM_032501	1.5057e-07	0.000537332	1.8	1.8	ET up vs SED
39212	11754301_a_at	ATP2A2	ATPase, Ca++ transporting, cardiac muscle, slow twitch 2	NM_001135765 /// NM_001681 /// NM_170665	1.10758e-06	0.00240747	1.8	1.8	ET up vs SED
48983	11764072_s_at	GPR17	G protein-coupled receptor 17	NM_001161415 /// NM_001161416 /// NM_001161417 /// NM_005291	3.02783e-08	0.000164535	1.8	1.8	ET up vs SED
31341	11746430_a_at	SLC16A7	solute carrier family 16, member 7 (monocarboxylic acid transporter 2)	NM_004731	3.58806e-07	0.000986097	1.8	1.8	ET up vs SED
15511	11730600_s_at	AQP7 /// AQP7P1 /// AQP7P2 /// LOC100132938	aquaporin 7 /// aquaporin 7 pseudogene 1 /// aquaporin 7 pseudogene 2 /// similar to Pu	NM_001170 /// NR_002817 /// NR_002823 /// XR_038344	1.74296e-05	0.0190293	1.8	1.8	ET up vs SED
16797	11731886_at	SCGB1D2	secretoglobin, family 1D, member 2	NM_006551	2.11823e-05	0.0219251	1.8	1.8	ET up vs SED
7559	11722648_a_at	TNNI3	troponin I type 3 (cardiac)	NM_000363	2.82051e-06	0.00471597	1.8	1.8	ET up vs SED
16858	11731947_at	PAQR9	progestin and adipoQ receptor family member IX	NM_198504	3.58645e-05	0.0332372	1.8	1.8	ET up vs SED
44582	11759671_s_at	KCNMA1	potassium large conductance calcium-activated channel, subfamily M, alpha member 1	NM_001014797 /// NM_001161352 /// NM_001161353 /// NM_002247	5.15212e-08	0.00025664	1.8	1.8	ET up vs SED
5323	11720412_a_at	SLC41A1	solute carrier family 41, member 1	NM_173854	2.07561e-06	0.00375969	1.8	1.8	ET up vs SED
8134	11723223_at	CASQ2	calsequestrin 2 (cardiac muscle)	NM_001232	3.15274e-07	0.000919292	1.8	1.8	ET up vs SED
41082	11756171_a_at	PFKFB2	6-phosphofructo-2-kinase/fructose-2,6-biphosphatase 2	NM_001018053 /// NM_006212	2.37785e-06	0.00414995	1.8	1.8	ET up vs SED
29852	11744941_a_at	AQP7	aquaporin 7	NM_001170	1.6394e-06	0.00318683	1.7	1.7	ET up vs SED
36272	11751361_a_at	CASQ2	calsequestrin 2 (cardiac muscle)	NM_001232	1.00376e-08	8e-05	1.7	1.7	ET up vs SED
47552	11762641_x_at	HLA-DQB1	major histocompatibility complex, class II, DQ beta 1	NM_002123	3.21948e-05	0.0305467	1.7	1.7	ET up vs SED
28789	11743878_x_at	PPP1R1C	protein phosphatase 1, regulatory (inhibitor) subunit 1C	NM_001080545	1.21786e-05	0.0141354	1.7	1.7	ET up vs SED
16489	11731578_s_at	ACSS1	acyl-CoA synthetase short-chain family member 1	NM_032501	1.2929e-07	0.000490688	1.7	1.7	ET up vs SED
25243	11740332_a_at	ATP2A2	ATPase, Ca++ transporting, cardiac muscle, slow twitch 2	NM_001135765 /// NM_001681 /// NM_170665	5.54604e-07	0.0014107	1.7	1.7	ET up vs SED
19771	11734860_a_at	WDR37	WD repeat domain 37	NM_014023	5.88369e-08	0.000275841	1.7	1.7	ET up vs SED
25467	11740556_at	CCDC141	coiled-coil domain containing 141	NM_173648	2.55782e-06	0.0043684	1.7	1.7	ET up vs SED
18861	11733950_at	GBP4	guanylate binding protein 4	NM_052941	1.47816e-05	0.0168299	1.7	1.7	ET up vs SED
16427	11731516_at	XPO4	exportin 4	NM_022459	7.46537e-06	0.00975393	1.7	1.7	ET up vs SED
2260	11717349_a_at	RBP1	retinol binding protein 1, cellular	NM_001130992 /// NM_001130993 /// NM_002899	3.04894e-06	0.0049592	1.7	1.7	ET up vs SED
16426	11731515_a_at	XPO4	exportin 4	NM_022459	1.3512e-05	0.0155323	1.7	1.7	ET up vs SED
28079	11743168_at	IDO1	indoleamine 2,3-dioxygenase 1	NM_002164	8.08754e-06	0.0103964	1.7	1.7	ET up vs SED
22071	11737160_at	PLIN5	perilipin 5	NM_001013706	3.02549e-05	0.0289358	1.7	1.7	ET up vs SED
42294	11757383_a_at	CTSH	cathepsin H	NM_004390 /// NM_148979	1.99101e-07	0.000670495	1.7	1.7	ET up vs SED
40816	11755905_a_at	ST8SIA5	ST8 alpha-N-acetyl-neuraminide alpha-2,8-sialyltransferase 5	NM_013305	1.48005e-08	9.83e-05	1.7	1.7	ET up vs SED
44766	11759855_s_at	PDXDC1	pyridoxal-dependent decarboxylase domain containing 1	NM_015027	5.50846e-05	0.0465397	1.7	1.7	ET up vs SED
16424	11731513_at	XPO4	exportin 4	NM_022459	7.2751e-06	0.00961037	1.7	1.7	ET up vs SED
30035	11745124_a_at	BDH1	3-hydroxybutyrate dehydrogenase, type 1	NM_004051 /// NM_203314 /// NM_203315	4.93859e-05	0.0430955	1.7	1.7	ET up vs SED
38902	11753991_x_at	MYL6B	myosin, light chain 6B, alkali, smooth muscle and non-muscle	NM_002475	1.39991e-07	0.000514951	1.7	1.7	ET up vs SED
7581	11722670_at	BAIAP2L1	BAI1-associated protein 2-like 1	NM_018842	2.87575e-06	0.00477494	1.7	1.7	ET up vs SED
28788	11743877_a_at	PPP1R1C	protein phosphatase 1, regulatory (inhibitor) subunit 1C	NM_001080545	5.26602e-05	0.0451292	1.6	1.6	ET up vs SED
19717	11734806_a_at	RDH13	retinol dehydrogenase 13 (all-trans/9-cis)	NM_001145971 /// NM_138412 /// NR_027381 /// NR_027382	1.03219e-06	0.00228516	1.6	1.6	ET up vs SED
34318	11749407_a_at	MGC9913	hypothetical protein MGC9913	---	1.2195e-07	0.000470294	1.6	1.6	ET up vs SED
41186	11756275_a_at	PDLIM1	PDZ and LIM domain 1	NM_020992	1.43747e-08	9.82e-05	1.6	1.6	ET up vs SED
9584	11724673_a_at	BCKDHB	branched chain keto acid dehydrogenase E1, beta polypeptide	NM_000056 /// NM_183050	5.33715e-06	0.00768743	1.6	1.6	ET up vs SED
14340	11729429_a_at	KIF26A	kinesin family member 26A	NM_015656	1.52175e-06	0.00308348	1.6	1.6	ET up vs SED
24860	11739949_at	PFKFB2	6-phosphofructo-2-kinase/fructose-2,6-biphosphatase 2	NM_001018053 /// NM_006212	6.86432e-06	0.00916905	1.6	1.6	ET up vs SED
19813	11734902_a_at	CYP4V2	cytochrome P450, family 4, subfamily V, polypeptide 2	NM_207352	6.81475e-06	0.00915397	1.6	1.6	ET up vs SED
35820	11750909_a_at	SLC16A7	solute carrier family 16, member 7 (monocarboxylic acid transporter 2)	NM_004731	6.48989e-07	0.0015834	1.6	1.6	ET up vs SED
25225	11740314_x_at	MYH6	myosin, heavy chain 6, cardiac muscle, alpha	NM_002471	1.67475e-05	0.0185385	1.6	1.6	ET up vs SED
28815	11743904_s_at	PDLIM1	PDZ and LIM domain 1	NM_020992	2.55961e-08	0.000149269	1.6	1.6	ET up vs SED
4072	11719161_a_at	GPT2	glutamic pyruvate transaminase (alanine aminotransferase) 2	NM_001142466 /// NM_133443	1.13177e-05	0.0133963	1.6	1.6	ET up vs SED
29311	11744400_a_at	MYL6B	myosin, light chain 6B, alkali, smooth muscle and non-muscle	NM_002475	2.30216e-05	0.0235234	1.6	1.6	ET up vs SED
9730	11724819_a_at	SH3KBP1	SH3-domain kinase binding protein 1	NM_001024666 /// NM_031892	5.22946e-05	0.0449771	1.6	1.6	ET up vs SED
31164	11746253_a_at	WSCD1	WSC domain containing 1	NM_015253	5.64205e-06	0.00798233	1.6	1.6	ET up vs SED
19111	11734200_at	ZNF844	zinc finger protein 844	NM_001136501	1.87463e-05	0.02001	1.6	1.6	ET up vs SED
22497	11737586_a_at	ACOT11	acyl-CoA thioesterase 11	NM_015547 /// NM_147161	5.04259e-05	0.0436842	1.6	1.6	ET up vs SED
19272	11734361_at	SLC16A7	solute carrier family 16, member 7 (monocarboxylic acid transporter 2)	NM_004731	2.67798e-05	0.0264589	1.6	1.6	ET up vs SED
30699	11745788_a_at	MUC12	mucin 12, cell surface associated	NM_001164462 /// XM_001714400 /// XM_001724943 /// XM_379904 /// XM_936315	2.26757e-07	0.000742706	1.6	1.6	ET up vs SED
2011	11717100_a_at	SLC38A1	solute carrier family 38, member 1	NM_001077484 /// NM_030674	5.12551e-05	0.0442422	1.6	1.6	ET up vs SED
43982	11759071_at	PROX1	prospero homeobox 1	NM_002763	6.41673e-06	0.00871727	1.6	1.6	ET up vs SED
38391	11753480_a_at	RTN4IP1	reticulon 4 interacting protein 1	NM_032730	1.53997e-05	0.0174506	1.6	1.6	ET up vs SED
982	11716071_s_at	PIM3	pim-3 oncogene	NM_001001852	6.94215e-08	0.000307383	1.6	1.6	ET up vs SED
32875	11747964_a_at	SLC4A7	solute carrier family 4, sodium bicarbonate cotransporter, member 7	NM_003615	1.72035e-05	0.0189556	1.6	1.6	ET up vs SED
41816	11756905_a_at	DCBLD1	discoidin, CUB and LCCL domain containing 1	NM_173674	4.66981e-07	0.00122698	1.6	1.6	ET up vs SED
48574	11763663_x_at	IGKC /// LOC652694	immunoglobulin kappa constant /// similar to Ig kappa chain V-I region HK102 precursor	XM_942302	4.99473e-06	0.00732663	1.6	1.6	ET up vs SED
24227	11739316_at	KDR	kinase insert domain receptor (a type III receptor tyrosine kinase)	NM_002253	5.85761e-07	0.00145891	1.6	1.6	ET up vs SED
29613	11744702_a_at	KCNMA1	potassium large conductance calcium-activated channel, subfamily M, alpha member 1	NM_001014797 /// NM_001161352 /// NM_001161353 /// NM_002247	2.40726e-07	0.000767436	1.5	1.5	ET up vs SED
37782	11752871_a_at	ACE	angiotensin I converting enzyme (peptidyl-dipeptidase A) 1	NM_000789 /// NM_001178057 /// NM_152830	1.01253e-06	0.00226258	1.5	1.5	ET up vs SED
28642	11743731_a_at	TNFSF10	tumor necrosis factor (ligand) superfamily, member 10	NM_003810	8.57486e-06	0.0109639	1.5	1.5	ET up vs SED
1649	11716738_at	SEPX1	selenoprotein X, 1	NM_016332	2.8617e-05	0.02759	1.5	1.5	ET up vs SED
24771	11739860_a_at	ITGA6	integrin, alpha 6	NM_000210 /// NM_001079818	1.0812e-06	0.0023717	1.5	1.5	ET up vs SED
15492	11730581_a_at	HECW2	HECT, C2 and WW domain containing E3 ubiquitin protein ligase 2	NM_020760	3.658e-05	0.0337694	1.5	1.5	ET up vs SED
18653	11733742_a_at	DCXR	dicarbonyl/L-xylulose reductase	NM_016286	1.14169e-06	0.00243731	1.5	1.5	ET up vs SED
30039	11745128_a_at	CDH5	cadherin 5, type 2 (vascular endothelium)	NM_001795	5.27739e-08	0.000257515	1.5	1.5	ET up vs SED
9727	11724816_a_at	SH3KBP1	SH3-domain kinase binding protein 1	NM_001024666 /// NM_031892	5.67053e-05	0.0474064	1.5	1.5	ET up vs SED
47270	11762359_x_at	SPRY4	sprouty homolog 4 (Drosophila)	NM_001127496 /// NM_030964	3.31102e-05	0.0312911	1.5	1.5	ET up vs SED
36006	11751095_x_at	CEACAM1	carcinoembryonic antigen-related cell adhesion molecule 1 (biliary glycoprotein)	NM_001024912 /// NM_001184813 /// NM_001184815 /// NM_001184816 /// NM_001712	2.52144e-06	0.00433724	1.5	1.5	ET up vs SED
42014	11757103_s_at	GPR116 /// LOC441416	G protein-coupled receptor 116 /// similar to G-protein coupled receptor 116	NM_001098518 /// NM_015234 /// XR_016304 /// XR_036927	1.73694e-06	0.00332242	1.5	1.5	ET up vs SED
6861	11721950_at	EFR3B	EFR3 homolog B (S. cerevisiae)	NM_014971	1.37089e-05	0.0156833	1.5	1.5	ET up vs SED
15478	11730567_a_at	C1orf175	chromosome 1 open reading frame 175	NM_001039464 /// NR_026782	2.07308e-05	0.021551	1.5	1.5	ET up vs SED
43469	11758558_s_at	ATP2A2	ATPase, Ca++ transporting, cardiac muscle, slow twitch 2	NM_001135765 /// NM_001681 /// NM_170665	6.58896e-08	0.000297249	1.5	1.5	ET up vs SED
45133	11760222_x_at	CASP4	caspase 4, apoptosis-related cysteine peptidase	NM_001225 /// NM_033306	5.78539e-06	0.00808939	1.5	1.5	ET up vs SED
4701	11719790_a_at	MYL3	myosin, light chain 3, alkali; ventricular, skeletal, slow	NM_000258	1.39667e-06	0.00285422	1.5	1.5	ET up vs SED
19898	11734987_a_at	ZNF418	zinc finger protein 418	NM_133460	1.12422e-09	2.24e-05	1.5	1.5	ET up vs SED
28767	11743856_a_at	CTHRC1	collagen triple helix repeat containing 1	NM_138455	4.95995e-05	0.0431245	1.5	1.5	ET up vs SED
28143	11743232_a_at	MLLT4	myeloid/lymphoid or mixed-lineage leukemia (trithorax homolog, Drosophila); translocated to, 4	NM_001040000 /// NM_001040001 /// NM_005936	7.68485e-07	0.00180142	1.5	1.5	ET up vs SED
33048	11748137_a_at	SEC31B	SEC31 homolog B (S. cerevisiae)	NM_015490	2.36799e-05	0.024093	1.5	1.5	ET up vs SED
14581	11729670_a_at	BDH1	3-hydroxybutyrate dehydrogenase, type 1	NM_004051 /// NM_203314 /// NM_203315	1.00949e-05	0.0123148	1.5	1.5	ET up vs SED
945	11716034_a_at	BST2	bone marrow stromal cell antigen 2	NM_004335	7.03409e-07	0.00169884	1.5	1.5	ET up vs SED
40926	11756015_s_at	DHRS4 /// DHRS4L1 /// DHRS4L2	dehydrogenase/reductase (SDR family) member 4 /// dehydrogenase/reductase (SDR family)	NM_001082488 /// NM_021004 /// NM_198083	2.52798e-05	0.0253966	1.5	1.5	ET up vs SED
5733	11720822_a_at	ASL	argininosuccinate lyase	NM_000048 /// NM_001024943 /// NM_001024944 /// NM_001024946	3.2987e-07	0.00093895	1.5	1.5	ET up vs SED
4594	11719683_a_at	BRP44L	brain protein 44-like	NM_016098	1.6037e-05	0.0180021	1.5	1.5	ET up vs SED
17744	11732833_a_at	C9orf135	chromosome 9 open reading frame 135	NM_001010940	2.43499e-05	0.0246698	1.5	1.5	ET up vs SED
16760	11731849_a_at	COLQ	collagen-like tail subunit (single strand of homotrimer) of asymmetric acetylcholineste	NM_005677 /// NM_080538 /// NM_080539 /// NM_080541	9.80975e-07	0.00223382	1.5	1.5	ET up vs SED
6876	11721965_a_at	NOTCH4	Notch homolog 4 (Drosophila)	NM_004557	6.24995e-07	0.00154058	1.5	1.5	ET up vs SED
39807	11754896_x_at	MYOM3	myomesin family, member 3	NM_152372	2.07625e-07	0.000689488	1.5	1.5	ET up vs SED
25682	11740771_a_at	KALRN	kalirin, RhoGEF kinase	NM_001024660 /// NM_003947 /// NM_007064 /// NR_028136	8.67009e-07	0.00201264	1.5	1.5	ET up vs SED
45312	11760401_a_at	INADL	InaD-like (Drosophila)	NM_176877	1.12886e-07	0.000442478	1.5	1.5	ET up vs SED
19417	11734506_a_at	MECOM	MDS1 and EVI1 complex locus	NM_001105077 /// NM_001105078 /// NM_001163999 /// NM_001164000 /// NM_004991 /// NM_00	5.15067e-06	0.00746379	1.5	1.5	ET up vs SED
3968	11719057_a_at	PDE8A	phosphodiesterase 8A	NM_002605 /// NM_173454	3.39262e-07	0.000943226	1.5	1.5	ET up vs SED
2523	11717612_x_at	MAST2	microtubule associated serine/threonine kinase 2	NM_015112	1.14161e-08	8.53e-05	0.7	-1.5	ET down vs SED
14853	11729942_at	TMEM56	transmembrane protein 56	NM_152487	4.57035e-07	0.00121419	0.7	-1.5	ET down vs SED
5137	11720226_s_at	TBC1D1	TBC1 (tre-2/USP6, BUB2, cdc16) domain family, member 1	NM_015173	8.76503e-08	0.00036767	0.7	-1.5	ET down vs SED
14249	11729338_x_at	PSTPIP2	proline-serine-threonine phosphatase interacting protein 2	NM_024430	3.99016e-06	0.00611569	0.7	-1.5	ET down vs SED
8597	11723686_s_at	FAM46A	family with sequence similarity 46, member A	NM_017633	4.72487e-06	0.00701687	0.7	-1.5	ET down vs SED
31668	11746757_x_at	KY	kyphoscoliosis peptidase	NM_178554	5.8626e-05	0.0486718	0.7	-1.5	ET down vs SED
4341	11719430_at	SOS2	son of sevenless homolog 2 (Drosophila)	NM_006939	1.53685e-06	0.00308791	0.7	-1.5	ET down vs SED
13565	11728654_x_at	IGFBP5	insulin-like growth factor binding protein 5	NM_000599	7.4021e-07	0.00175232	0.7	-1.5	ET down vs SED
36148	11751237_a_at	DUSP10	dual specificity phosphatase 10	NM_007207 /// NM_144728 /// NM_144729	1.23111e-05	0.0142202	0.7	-1.5	ET down vs SED
32039	11747128_a_at	PHTF2	putative homeodomain transcription factor 2	NM_001127357 /// NM_001127358 /// NM_001127359 /// NM_001127360 /// NM_020432	3.36094e-06	0.00525229	0.7	-1.5	ET down vs SED
33167	11748256_s_at	C5orf25 /// LOC202181	chromosome 5 open reading frame 25 /// hypothetical protein LOC202181	NM_198567 /// NR_026921	3.42212e-05	0.0318377	0.7	-1.5	ET down vs SED
9261	11724350_s_at	PPP1R14C	protein phosphatase 1, regulatory (inhibitor) subunit 14C	NM_030949	4.98732e-07	0.00129616	0.7	-1.5	ET down vs SED
14080	11729169_a_at	DUSP10	dual specificity phosphatase 10	NM_007207 /// NM_144728 /// NM_144729	2.69848e-05	0.0265517	0.7	-1.5	ET down vs SED
1493	11716582_a_at	G3BP2	GTPase activating protein (SH3 domain) binding protein 2	NM_012297 /// NM_203504 /// NM_203505	9.01912e-06	0.0114099	0.7	-1.5	ET down vs SED
44470	11759559_at	SLC25A37	solute carrier family 25, member 37	NM_016612	4.50187e-06	0.0067698	0.7	-1.5	ET down vs SED
12796	11727885_at	ERAP1	endoplasmic reticulum aminopeptidase 1	NM_001040458 /// NM_016442	2.18997e-05	0.0225699	0.7	-1.5	ET down vs SED
31709	11746798_x_at	SDC2	syndecan 2	NM_002998	3.73463e-06	0.00579837	0.7	-1.5	ET down vs SED
3526	11718615_a_at	RABEP1	rabaptin, RAB GTPase binding effector protein 1	NM_001083585 /// NM_004703	2.94467e-06	0.00485566	0.7	-1.5	ET down vs SED
46785	11761874_at	SLMAP	sarcolemma associated protein	NM_007159	4.42962e-06	0.00670331	0.7	-1.5	ET down vs SED
13564	11728653_at	IGFBP5	insulin-like growth factor binding protein 5	NM_000599	1.12164e-06	0.00241608	0.7	-1.5	ET down vs SED
31699	11746788_a_at	PRR16	proline rich 16	NM_016644	4.76186e-05	0.0423257	0.7	-1.5	ET down vs SED
6319	11721408_a_at	PAOX	polyamine oxidase (exo-N4-amino)	NM_152911 /// NM_207127 /// NM_207128	1.92554e-06	0.00356897	0.7	-1.5	ET down vs SED
29841	11744930_a_at	EIF4G3	eukaryotic translation initiation factor 4 gamma, 3	NM_003760	1.94029e-07	0.000662749	0.7	-1.5	ET down vs SED
42101	11757190_s_at	LITAF	lipopolysaccharide-induced TNF factor	NM_001136472 /// NM_001136473 /// NM_004862 /// NR_024320	1.62243e-05	0.0181272	0.7	-1.5	ET down vs SED
10406	11725495_a_at	ROBO1	roundabout, axon guidance receptor, homolog 1 (Drosophila)	NM_001145845 /// NM_002941 /// NM_133631	9.42409e-09	7.77e-05	0.7	-1.5	ET down vs SED
21166	11736255_a_at	INPP4A	inositol polyphosphate-4-phosphatase, type I, 107kDa	NM_001134224 /// NM_001134225 /// NM_001566 /// NM_004027	1.57605e-06	0.00314029	0.7	-1.5	ET down vs SED
10801	11725890_s_at	ABCC6 /// ABCC6P2	ATP-binding cassette, sub-family C (CFTR/MRP), member 6 /// ATP-binding cassette, sub-f	NM_001079528 /// NM_001171 /// NR_023387	3.85904e-06	0.00595288	0.7	-1.5	ET down vs SED
9986	11725075_a_at	FAM126A	family with sequence similarity 126, member A	NM_032581	1.28035e-06	0.00270913	0.7	-1.5	ET down vs SED
9690	11724779_at	PGM2L1	phosphoglucomutase 2-like 1	NM_173582	7.78586e-09	7.16e-05	0.7	-1.5	ET down vs SED
10015	11725104_a_at	EGFR	epidermal growth factor receptor (erythroblastic leukemia viral (v-erb-b) oncogene homo	NM_005228 /// NM_201282 /// NM_201283 /// NM_201284	7.37292e-06	0.00968607	0.7	-1.5	ET down vs SED
16585	11731674_a_at	AGMAT	agmatine ureohydrolase (agmatinase)	NM_024758	4.57523e-05	0.0408186	0.7	-1.5	ET down vs SED
5214	11720303_s_at	RTN3	reticulon 3	NM_006054 /// NM_201428 /// NM_201429 /// NM_201430	3.14323e-06	0.00504393	0.6	-1.5	ET down vs SED
9688	11724777_at	PGM2L1	phosphoglucomutase 2-like 1	NM_173582	9.64469e-08	0.000397594	0.6	-1.5	ET down vs SED
15234	11730323_at	RPS29	ribosomal protein S29	NM_001030001 /// NM_001032	4.99816e-08	0.000254268	0.6	-1.5	ET down vs SED
28917	11744006_a_at	VCL	vinculin	NM_003373 /// NM_014000	1.12298e-05	0.0133584	0.6	-1.5	ET down vs SED
4857	11719946_a_at	PKNOX1	PBX/knotted 1 homeobox 1	NM_004571	8.02943e-06	0.0103775	0.6	-1.5	ET down vs SED
7760	11722849_a_at	PPP3CA	protein phosphatase 3, catalytic subunit, alpha isozyme	NM_000944 /// NM_001130691 /// NM_001130692	1.68456e-08	0.000108859	0.6	-1.6	ET down vs SED
29277	11744366_a_at	C20orf199	chromosome 20 open reading frame 199	NR_003604 /// NR_003605 /// NR_003606	3.3735e-05	0.0316315	0.6	-1.6	ET down vs SED
15079	11730168_s_at	LITAF	lipopolysaccharide-induced TNF factor	NM_001136472 /// NM_001136473 /// NM_004862 /// NR_024320	7.61008e-06	0.00988897	0.6	-1.6	ET down vs SED
18782	11733871_a_at	PGK1	phosphoglycerate kinase 1	NM_000291	6.4052e-08	0.000294516	0.6	-1.6	ET down vs SED
14041	11729130_at	ANAPC16	anaphase promoting complex subunit 16	NM_173473	4.15786e-05	0.0375149	0.6	-1.6	ET down vs SED
43813	11758902_at	ZNF641	zinc finger protein 641	NM_001172681 /// NM_001172682 /// NM_152320	1.9054e-05	0.020248	0.6	-1.6	ET down vs SED
125	11715214_at	MARK4	MAP/microtubule affinity-regulating kinase 4	NM_031417	1.62111e-06	0.0031771	0.6	-1.6	ET down vs SED
44198	11759287_at	DNAJB4	DnaJ (Hsp40) homolog, subfamily B, member 4	NM_007034	1.71768e-07	0.000595212	0.6	-1.6	ET down vs SED
46293	11761382_x_at	SORBS2	sorbin and SH3 domain containing 2	NM_001145670 /// NM_001145671 /// NM_001145672 /// NM_001145673 /// NM_001145674 /// NM	3.77079e-05	0.0346768	0.6	-1.6	ET down vs SED
1976	11717065_a_at	GREM1	gremlin 1, cysteine knot superfamily, homolog (Xenopus laevis)	NM_013372	6.29827e-06	0.00860524	0.6	-1.6	ET down vs SED
496	11715585_a_at	PMP22	peripheral myelin protein 22	NM_000304 /// NM_153321 /// NM_153322	2.77116e-05	0.0270443	0.6	-1.6	ET down vs SED
7758	11722847_s_at	PPP3CA	protein phosphatase 3, catalytic subunit, alpha isozyme	NM_000944 /// NM_001130691 /// NM_001130692	2.81054e-10	9.6e-06	0.6	-1.6	ET down vs SED
14736	11729825_at	BMPER	BMP binding endothelial regulator	NM_133468	3.39164e-05	0.0316774	0.6	-1.6	ET down vs SED
18116	11733205_a_at	AFAP1L1	actin filament associated protein 1-like 1	NM_001146337 /// NM_152406	9.2446e-06	0.0116336	0.6	-1.6	ET down vs SED
32004	11747093_a_at	PPP3R1	protein phosphatase 3, regulatory subunit B, alpha	NM_000945	7.41536e-08	0.000322366	0.6	-1.6	ET down vs SED
4613	11719702_a_at	FARP1	FERM, RhoGEF (ARHGEF) and pleckstrin domain protein 1 (chondrocyte-derived)	NM_001001715 /// NM_005766	2.41581e-06	0.00418565	0.6	-1.6	ET down vs SED
27599	11742688_s_at	HIST2H2AA3 /// HIST2H2AA4	histone cluster 2, H2aa3 /// histone cluster 2, H2aa4	NM_001040874 /// NM_003516	1.97892e-05	0.0209363	0.6	-1.6	ET down vs SED
7814	11722903_s_at	GSTT2 /// GSTT2B	glutathione S-transferase theta 2 /// glutathione S-transferase theta 2B (gene/pseudoge	NM_000854 /// NM_001080843	4.91441e-05	0.0430416	0.6	-1.6	ET down vs SED
33748	11748837_a_at	RAB30	RAB30, member RAS oncogene family	NM_014488	4.04878e-05	0.0366691	0.6	-1.6	ET down vs SED
27027	11742116_x_at	LDHA	lactate dehydrogenase A	NM_001135239 /// NM_001165414 /// NM_001165415 /// NM_001165416 /// NM_005566 /// NR_02	3.56002e-09	4.48e-05	0.6	-1.6	ET down vs SED
18783	11733872_x_at	PGK1	phosphoglycerate kinase 1	NM_000291	4.11543e-11	3.28e-06	0.6	-1.6	ET down vs SED
35753	11750842_a_at	KY	kyphoscoliosis peptidase	NM_178554	5.99399e-05	0.0495904	0.6	-1.6	ET down vs SED
5383	11720472_a_at	GPD1	glycerol-3-phosphate dehydrogenase 1 (soluble)	NM_005276	2.85005e-05	0.0275889	0.6	-1.6	ET down vs SED
9648	11724737_a_at	PDPN	podoplanin	NM_001006624 /// NM_001006625 /// NM_006474 /// NM_198389	3.2302e-06	0.00511484	0.6	-1.6	ET down vs SED
25622	11740711_a_at	SLC38A4	solute carrier family 38, member 4	NM_001143824 /// NM_018018	1.87117e-06	0.0035228	0.6	-1.6	ET down vs SED
3815	11718904_s_at	FILIP1L	filamin A interacting protein 1-like	NM_001042459 /// NM_014890 /// NM_182909	6.15706e-06	0.00850955	0.6	-1.6	ET down vs SED
36476	11751565_a_at	RASSF3	Ras association (RalGDS/AF-6) domain family member 3	NM_178169	1.85782e-05	0.0199195	0.6	-1.6	ET down vs SED
1110	11716199_x_at	UBE2Q2	ubiquitin-conjugating enzyme E2Q family member 2	NM_001145335 /// NM_173469	1.7285e-05	0.018958	0.6	-1.6	ET down vs SED
13506	11728595_a_at	CAV3	caveolin 3	NM_001234 /// NM_033337	5.57166e-05	0.0467433	0.6	-1.6	ET down vs SED
38558	11753647_a_at	DR1	down-regulator of transcription 1, TBP-binding (negative cofactor 2)	NM_001938	1.67461e-09	2.86e-05	0.6	-1.6	ET down vs SED
10485	11725574_a_at	NEDD4	neural precursor cell expressed, developmentally down-regulated 4	NM_006154 /// NM_198400	2.32726e-06	0.00409153	0.6	-1.6	ET down vs SED
9985	11725074_a_at	FAM126A	family with sequence similarity 126, member A	NM_032581	2.59517e-06	0.00440075	0.6	-1.6	ET down vs SED
29625	11744714_at	C21orf82	chromosome 21 open reading frame 82	NR_027266 /// NR_027267	4.59525e-06	0.00686702	0.6	-1.6	ET down vs SED
40846	11755935_a_at	MYL5	myosin, light chain 5, regulatory	NM_002477	1.90989e-06	0.00356761	0.6	-1.6	ET down vs SED
9516	11724605_a_at	HS6ST2	heparan sulfate 6-O-sulfotransferase 2	NM_001077188 /// NM_147175	2.05927e-05	0.0215009	0.6	-1.6	ET down vs SED
43868	11758957_x_at	WWP1	WW domain containing E3 ubiquitin protein ligase 1	NM_007013	2.10363e-06	0.00378179	0.6	-1.6	ET down vs SED
9674	11724763_s_at	DEPDC6	DEP domain containing 6	NM_022783	5.31026e-05	0.0453458	0.6	-1.6	ET down vs SED
36846	11751935_a_at	EGF	epidermal growth factor	NM_001178130 /// NM_001178131 /// NM_001963	3.02039e-06	0.0049464	0.6	-1.6	ET down vs SED
4275	11719364_a_at	SPATS2L	spermatogenesis associated, serine-rich 2-like	NM_001100422 /// NM_001100423 /// NM_001100424 /// NM_015535	1.36634e-07	0.000510455	0.6	-1.6	ET down vs SED
12624	11727713_at	KCNJ12	potassium inwardly-rectifying channel, subfamily J, member 12	NM_021012	5.68933e-06	0.00800188	0.6	-1.6	ET down vs SED
12544	11727633_at	SLC16A10	solute carrier family 16, member 10 (aromatic amino acid transporter)	NM_018593	2.26423e-06	0.00401021	0.6	-1.6	ET down vs SED
17932	11733021_x_at	LDHA	lactate dehydrogenase A	NM_001135239 /// NM_001165414 /// NM_001165415 /// NM_001165416 /// NM_005566 /// NR_02	4.55458e-10	1.21e-05	0.6	-1.6	ET down vs SED
35022	11750111_a_at	VCL	vinculin	NM_003373 /// NM_014000	1.09697e-05	0.0131143	0.6	-1.6	ET down vs SED
33828	11748917_a_at	GPD1	glycerol-3-phosphate dehydrogenase 1 (soluble)	NM_005276	5.53903e-05	0.0466332	0.6	-1.6	ET down vs SED
23976	11739065_a_at	GNG12	guanine nucleotide binding protein (G protein), gamma 12	NM_018841	5.49031e-06	0.00781388	0.6	-1.6	ET down vs SED
19720	11734809_a_at	DTNA	dystrobrevin, alpha	NM_001128175 /// NM_001390 /// NM_001391 /// NM_001392 /// NM_032975 /// NM_032978 ///	1.06014e-05	0.012802	0.6	-1.6	ET down vs SED
20362	11735451_a_at	UCP3	uncoupling protein 3 (mitochondrial, proton carrier)	NM_003356 /// NM_022803	4.21719e-07	0.00114583	0.6	-1.6	ET down vs SED
34446	11749535_a_at	SIRPA	signal-regulatory protein alpha	NM_001040022 /// NM_001040023 /// NM_080792	6.0415e-06	0.00839839	0.6	-1.6	ET down vs SED
38411	11753500_x_at	HOMER1	homer homolog 1 (Drosophila)	NM_004272	2.34661e-07	0.000758209	0.6	-1.6	ET down vs SED
43181	11758270_s_at	DBNDD1	dysbindin (dystrobrevin binding protein 1) domain containing 1	NM_001042610 /// NM_024043	9.54821e-06	0.0118289	0.6	-1.6	ET down vs SED
32906	11747995_x_at	TBC1D1	TBC1 (tre-2/USP6, BUB2, cdc16) domain family, member 1	NM_015173	2.46707e-07	0.000776154	0.6	-1.6	ET down vs SED
21495	11736584_a_at	TTC23	tetratricopeptide repeat domain 23	NM_001040655 /// NM_001040656 /// NM_001040657 /// NM_001040658 /// NM_001040659 /// NM	1.31046e-06	0.00272462	0.6	-1.6	ET down vs SED
37895	11752984_s_at	NOTCH2 /// NOTCH2NL	Notch homolog 2 (Drosophila) /// Notch homolog 2 (Drosophila) N-terminal like	NM_024408 /// NM_203458	1.82944e-06	0.00347157	0.6	-1.7	ET down vs SED
32854	11747943_a_at	E2F8	E2F transcription factor 8	NM_024680	4.88466e-05	0.0429383	0.6	-1.7	ET down vs SED
10298	11725387_x_at	HOMER1	homer homolog 1 (Drosophila)	NM_004272	2.87451e-08	0.000159836	0.6	-1.7	ET down vs SED
14777	11729866_a_at	UGT3A1	UDP glycosyltransferase 3 family, polypeptide A1	NM_001171873 /// NM_152404	5.03058e-06	0.00733422	0.6	-1.7	ET down vs SED
13711	11728800_s_at	FBXL4	F-box and leucine-rich repeat protein 4	NM_012160	1.81932e-10	8.7e-06	0.6	-1.7	ET down vs SED
41619	11756708_a_at	CAMTA1	calmodulin binding transcription activator 1	NM_015215	1.08898e-05	0.0130842	0.6	-1.7	ET down vs SED
33901	11748990_a_at	KIF1B	kinesin family member 1B	NM_015074 /// NM_183416	3.27963e-06	0.00515895	0.6	-1.7	ET down vs SED
32291	11747380_a_at	FBXL4	F-box and leucine-rich repeat protein 4	NM_012160	5.39523e-10	1.29e-05	0.6	-1.7	ET down vs SED
13790	11728879_at	PPP3R1	protein phosphatase 3, regulatory subunit B, alpha	NM_000945	2.66086e-08	0.000151479	0.6	-1.7	ET down vs SED
15680	11730769_a_at	PODN	podocan	NM_153703	3.93623e-05	0.0359219	0.6	-1.7	ET down vs SED
17211	11732300_at	KIAA1715	KIAA1715	NM_030650	5.5372e-08	0.000264789	0.6	-1.7	ET down vs SED
37364	11752453_a_at	GPD2	glycerol-3-phosphate dehydrogenase 2 (mitochondrial)	NM_000408 /// NM_001083112	4.29486e-09	4.89e-05	0.6	-1.7	ET down vs SED
14515	11729604_s_at	GPC3	glypican 3	NM_001164617 /// NM_001164618 /// NM_001164619 /// NM_004484	2.4795e-05	0.0250147	0.6	-1.7	ET down vs SED
16388	11731477_at	CHMP1B	chromatin modifying protein 1B	NM_020412	1.09954e-07	0.000438167	0.6	-1.7	ET down vs SED
41634	11756723_x_at	LDHA	lactate dehydrogenase A	NM_001135239 /// NM_001165414 /// NM_001165415 /// NM_001165416 /// NM_005566 /// NR_02	2.38896e-10	9.52e-06	0.6	-1.7	ET down vs SED
16684	11731773_at	KIAA1161	KIAA1161	NM_020702	3.33416e-05	0.0313857	0.6	-1.7	ET down vs SED
14775	11729864_at	MYBPC2	myosin binding protein C, fast type	NM_004533	1.22877e-09	2.26e-05	0.6	-1.7	ET down vs SED
31070	11746159_a_at	PBX3	pre-B-cell leukemia homeobox 3	NM_001134778 /// NM_006195 /// NR_024122 /// NR_024123	2.0006e-06	0.00367957	0.6	-1.7	ET down vs SED
39257	11754346_a_at	DBNDD1	dysbindin (dystrobrevin binding protein 1) domain containing 1	NM_001042610 /// NM_024043	5.14024e-07	0.00132154	0.6	-1.7	ET down vs SED
26017	11741106_x_at	FHL2	four and a half LIM domains 2	NM_001039492 /// NM_001450 /// NM_201555 /// NM_201557	1.29741e-06	0.00272114	0.6	-1.7	ET down vs SED
9499	11724588_a_at	ANKRD35	ankyrin repeat domain 35	NM_144698	2.02595e-06	0.00369775	0.6	-1.7	ET down vs SED
41147	11756236_a_at	FBLN1	fibulin 1	NM_001996 /// NM_006485 /// NM_006486 /// NM_006487	1.75218e-05	0.019043	0.6	-1.7	ET down vs SED
41660	11756749_a_at	EGF	epidermal growth factor	NM_001178130 /// NM_001178131 /// NM_001963	1.66728e-06	0.00321489	0.6	-1.7	ET down vs SED
38338	11753427_a_at	RND3	Rho family GTPase 3	NM_005168	3.82886e-05	0.0350759	0.6	-1.7	ET down vs SED
5621	11720710_a_at	KIF1B	kinesin family member 1B	NM_015074 /// NM_183416	4.14502e-06	0.00631257	0.6	-1.7	ET down vs SED
1828	11716917_a_at	DDAH1	dimethylarginine dimethylaminohydrolase 1	NM_001134445 /// NM_012137	9.35275e-06	0.0116471	0.6	-1.7	ET down vs SED
9987	11725076_a_at	FAM126A	family with sequence similarity 126, member A	NM_032581	3.03663e-07	0.000896367	0.6	-1.7	ET down vs SED
34223	11749312_a_at	HS6ST2	heparan sulfate 6-O-sulfotransferase 2	NM_001077188 /// NM_147175	2.57483e-05	0.0257591	0.6	-1.7	ET down vs SED
24065	11739154_at	FAM129A	family with sequence similarity 129, member A	NM_052966	2.71715e-07	0.00083291	0.6	-1.7	ET down vs SED
17104	11732193_a_at	MLF1	myeloid leukemia factor 1	NM_001130156 /// NM_001130157 /// NM_022443	2.22112e-08	0.000136172	0.6	-1.7	ET down vs SED
10297	11725386_a_at	HOMER1	homer homolog 1 (Drosophila)	NM_004272	2.91121e-07	0.000870088	0.6	-1.7	ET down vs SED
3247	11718336_x_at	LMOD1	leiomodin 1 (smooth muscle)	NM_012134	2.62427e-05	0.0261443	0.6	-1.7	ET down vs SED
31582	11746671_a_at	NKAIN1	Na+/K+ transporting ATPase interacting 1	NM_024522	4.50092e-07	0.00120918	0.6	-1.7	ET down vs SED
34996	11750085_a_at	TSC22D2	TSC22 domain family, member 2	NM_014779	6.48683e-10	1.41e-05	0.6	-1.7	ET down vs SED
36471	11751560_a_at	ROBO1	roundabout, axon guidance receptor, homolog 1 (Drosophila)	NM_001145845 /// NM_002941 /// NM_133631	3.99954e-08	0.000212509	0.6	-1.7	ET down vs SED
49180	11764269_at	---	---	---	5.76914e-05	0.0480628	0.6	-1.7	ET down vs SED
24338	11739427_a_at	GPD2	glycerol-3-phosphate dehydrogenase 2 (mitochondrial)	NM_000408 /// NM_001083112	2.78187e-07	0.000841957	0.6	-1.7	ET down vs SED
5745	11720834_a_at	APIP	APAF1 interacting protein	NM_015957	4.99247e-09	5.19e-05	0.6	-1.7	ET down vs SED
16851	11731940_a_at	UCP3	uncoupling protein 3 (mitochondrial, proton carrier)	NM_003356 /// NM_022803	3.34637e-07	0.000941313	0.6	-1.7	ET down vs SED
33648	11748737_a_at	ARNT2	aryl-hydrocarbon receptor nuclear translocator 2	NM_014862	1.3765e-08	9.68e-05	0.6	-1.7	ET down vs SED
6102	11721191_at	CHST3	carbohydrate (chondroitin 6) sulfotransferase 3	NM_004273	3.10674e-06	0.00501907	0.6	-1.7	ET down vs SED
35804	11750893_a_at	LMOD1	leiomodin 1 (smooth muscle)	NM_012134	5.3533e-05	0.0455507	0.6	-1.8	ET down vs SED
3530	11718619_a_at	CHRDL1	chordin-like 1	NM_001143981 /// NM_001143982 /// NM_001143983 /// NM_145234	2.65552e-05	0.0263458	0.6	-1.8	ET down vs SED
48117	11763206_at	SH3RF2	SH3 domain containing ring finger 2	NM_152550	3.95779e-05	0.0359813	0.6	-1.8	ET down vs SED
33445	11748534_a_at	DDAH1	dimethylarginine dimethylaminohydrolase 1	NM_001134445 /// NM_012137	1.20359e-05	0.014038	0.6	-1.8	ET down vs SED
26481	11741570_a_at	UBE2Q2	ubiquitin-conjugating enzyme E2Q family member 2	NM_001145335 /// NM_173469	2.23987e-06	0.00399666	0.6	-1.8	ET down vs SED
30318	11745407_s_at	LOC441239	hypothetical protein LOC441239	XM_001714484 /// XM_001715572 /// XM_499305 /// XM_938593	4.24708e-05	0.0381758	0.6	-1.8	ET down vs SED
40635	11755724_a_at	MLF1	myeloid leukemia factor 1	NM_001130156 /// NM_001130157 /// NM_022443	2.29135e-05	0.0235134	0.6	-1.8	ET down vs SED
20423	11735512_a_at	PHTF2	putative homeodomain transcription factor 2	NM_001127357 /// NM_001127358 /// NM_001127359 /// NM_001127360 /// NM_020432	3.21455e-09	4.27e-05	0.6	-1.8	ET down vs SED
17111	11732200_at	PLAGL2	pleiomorphic adenoma gene-like 2	NM_002657	8.95859e-09	7.65e-05	0.6	-1.8	ET down vs SED
32905	11747994_a_at	TBC1D1	TBC1 (tre-2/USP6, BUB2, cdc16) domain family, member 1	NM_015173	1.74212e-08	0.000109616	0.6	-1.8	ET down vs SED
33509	11748598_a_at	LMOD1	leiomodin 1 (smooth muscle)	NM_012134	3.07878e-05	0.0293281	0.6	-1.8	ET down vs SED
26003	11741092_a_at	GPD2	glycerol-3-phosphate dehydrogenase 2 (mitochondrial)	NM_000408 /// NM_001083112	7.22422e-07	0.00172731	0.5	-1.8	ET down vs SED
10974	11726063_a_at	C2orf40	chromosome 2 open reading frame 40	NM_032411	9.30005e-06	0.0116421	0.5	-1.9	ET down vs SED
24066	11739155_s_at	FAM129A	family with sequence similarity 129, member A	NM_052966	4.61537e-08	0.000239899	0.5	-1.9	ET down vs SED
10423	11725512_a_at	SLC38A4	solute carrier family 38, member 4	NM_001143824 /// NM_018018	1.07292e-07	0.000434806	0.5	-1.9	ET down vs SED
17931	11733020_s_at	LDHA	lactate dehydrogenase A	NM_001135239 /// NM_001165414 /// NM_001165415 /// NM_001165416 /// NM_005566 /// NR_02	4.01506e-10	1.2e-05	0.5	-1.9	ET down vs SED
24635	11739724_a_at	ATP2B2	ATPase, Ca++ transporting, plasma membrane 2	NM_001001331 /// NM_001683	5.48537e-05	0.0465089	0.5	-1.9	ET down vs SED
13052	11728141_at	SHISA2	shisa homolog 2 (Xenopus laevis)	NM_001007538	6.71392e-06	0.00906948	0.5	-1.9	ET down vs SED
3248	11718337_a_at	LMOD1	leiomodin 1 (smooth muscle)	NM_012134	2.02005e-05	0.0212773	0.5	-1.9	ET down vs SED
9352	11724441_x_at	PTGIS	prostaglandin I2 (prostacyclin) synthase	NM_000961	1.64532e-05	0.0182975	0.5	-1.9	ET down vs SED
2960	11718049_s_at	GLRX	glutaredoxin (thioltransferase)	NM_001118890 /// NM_002064	4.45542e-05	0.0398985	0.5	-1.9	ET down vs SED
34031	11749120_a_at	SCUBE2	signal peptide, CUB domain, EGF-like 2	NM_001170690 /// NM_020974	2.67133e-07	0.0008295	0.5	-1.9	ET down vs SED
48118	11763207_at	SH3RF2	SH3 domain containing ring finger 2	NM_152550	4.83277e-05	0.0427969	0.5	-2	ET down vs SED
11010	11726099_at	NKAIN1	Na+/K+ transporting ATPase interacting 1	NM_024522	4.7478e-09	5.16e-05	0.5	-2	ET down vs SED
17109	11732198_at	PLAGL2	pleiomorphic adenoma gene-like 2	NM_002657	2.80845e-09	3.95e-05	0.5	-2	ET down vs SED
22531	11737620_a_at	PRR16	proline rich 16	NM_016644	1.04971e-05	0.0127404	0.5	-2	ET down vs SED
14474	11729563_a_at	LRRC3B	leucine rich repeat containing 3B	NM_052953	2.94081e-05	0.0282389	0.5	-2	ET down vs SED
19169	11734258_a_at	PRKAG3	protein kinase, AMP-activated, gamma 3 non-catalytic subunit	NM_017431	3.16797e-06	0.00504975	0.5	-2	ET down vs SED
40806	11755895_a_at	FAM129A	family with sequence similarity 129, member A	NM_052966	6.52447e-09	6.24e-05	0.5	-2	ET down vs SED
42415	11757504_a_at	DDAH1	dimethylarginine dimethylaminohydrolase 1	NM_001134445 /// NM_012137	4.86117e-06	0.00717473	0.5	-2	ET down vs SED
41745	11756834_a_at	PRKAG3	protein kinase, AMP-activated, gamma 3 non-catalytic subunit	NM_017431	8.68024e-06	0.0110396	0.5	-2	ET down vs SED
19062	11734151_at	ABRA	actin-binding Rho activating protein	NM_139166	1.07742e-08	8.31e-05	0.5	-2	ET down vs SED
16850	11731939_a_at	UCP3	uncoupling protein 3 (mitochondrial, proton carrier)	NM_003356 /// NM_022803	6.10289e-09	6.08e-05	0.5	-2.1	ET down vs SED
18002	11733091_a_at	TSPAN8	tetraspanin 8	NM_004616	7.08112e-06	0.00940609	0.5	-2.1	ET down vs SED
26004	11741093_a_at	GPD2	glycerol-3-phosphate dehydrogenase 2 (mitochondrial)	NM_000408 /// NM_001083112	1.8256e-09	2.91e-05	0.5	-2.1	ET down vs SED
9913	11725002_x_at	IRX3	iroquois homeobox 3	NM_024336	4.04015e-09	4.83e-05	0.5	-2.1	ET down vs SED
35289	11750378_a_at	ATP2B2	ATPase, Ca++ transporting, plasma membrane 2	NM_001001331 /// NM_001683	2.04048e-05	0.0213982	0.5	-2.2	ET down vs SED
19045	11734134_at	NANOS1	nanos homolog 1 (Drosophila)	NM_199461	1.32162e-11	1.58e-06	0.4	-2.2	ET down vs SED
19167	11734256_a_at	PRKAG3	protein kinase, AMP-activated, gamma 3 non-catalytic subunit	NM_017431	1.3584e-06	0.00279995	0.4	-2.2	ET down vs SED
19801	11734890_a_at	IL32 /// LOC100291980	interleukin 32 /// similar to Interleukin-32	NM_001012631 /// NM_001012632 /// NM_001012633 /// NM_001012634 /// NM_001012635 /// NM	1.16012e-05	0.0136643	0.4	-2.3	ET down vs SED
19168	11734257_at	PRKAG3	protein kinase, AMP-activated, gamma 3 non-catalytic subunit	NM_017431	5.45415e-06	0.00780891	0.4	-2.3	ET down vs SED
38426	11753515_a_at	IL32 /// LOC100291980	interleukin 32 /// similar to Interleukin-32	NM_001012631 /// NM_001012632 /// NM_001012633 /// NM_001012634 /// NM_001012635 /// NM	1.17082e-05	0.0137227	0.4	-2.3	ET down vs SED
14184	11729273_a_at	SH3RF2	SH3 domain containing ring finger 2	NM_152550	1.59264e-06	0.00314711	0.4	-2.3	ET down vs SED
9912	11725001_at	IRX3	iroquois homeobox 3	NM_024336	1.18695e-08	8.6e-05	0.4	-2.3	ET down vs SED
38849	11753938_a_at	FAM166B	family with sequence similarity 166, member B	NM_001099951	6.2239e-06	0.0085525	0.4	-2.3	ET down vs SED
20085	11735174_a_at	IL32 /// LOC100291980	interleukin 32 /// similar to Interleukin-32	NM_001012631 /// NM_001012632 /// NM_001012633 /// NM_001012634 /// NM_001012635 /// NM	9.74146e-06	0.0120061	0.4	-2.4	ET down vs SED
15295	11730384_at	GREM2	gremlin 2, cysteine knot superfamily, homolog (Xenopus laevis)	NM_022469	2.75601e-06	0.00464057	0.4	-2.4	ET down vs SED
19046	11734135_at	NANOS1	nanos homolog 1 (Drosophila)	NM_199461	8.21414e-11	4.91e-06	0.4	-2.5	ET down vs SED
21305	11736394_x_at	IL32	interleukin 32	NM_001012631 /// NM_001012632 /// NM_001012633 /// NM_001012634 /// NM_001012635 /// NM	1.00428e-05	0.012314	0.4	-2.5	ET down vs SED
20288	11735377_at	MSTN	myostatin	NM_005259	5.69376e-07	0.00143303	0.4	-2.6	ET down vs SED
19063	11734152_at	ABRA	actin-binding Rho activating protein	NM_139166	5.43706e-12	1.3e-06	0.4	-2.6	ET down vs SED
9999	11725088_at	MYH1	myosin, heavy chain 1, skeletal muscle, adult	NM_005963	1.7921e-05	0.0193887	0.3	-3.5	ET down vs SED
15906	11730995_a_at	ACTN3	actinin, alpha 3	NM_001104	4.85279e-05	0.0428156	0.2	-5.3	ET down vs SED

## Sheet: SED +30' vs baseline
Column #	Column ID	Gene Symbol	Gene Title	RefSeq Transcript ID	P-value	adj. P-value	Ratio (+30' vs rest)	Fold-Change (+30' vs rest)	Direction (+30' vs rest)
26614	11741705_at	NR4A3	nuclear receptor subfamily 4, group A, member 3	NM_006981 /// NM_173198 /// NM_173199 /// NM_173200	1.23965e-08	3.79599e-05	24.5177	24.5177	+30' up vs rest
2769	11717860_a_at	EGR1	early growth response 1	NM_001964	3.32995e-08	7.73277e-05	17.3683	17.3683	+30' up vs rest
1293	11716384_at	CCL2	chemokine (C-C motif) ligand 2	NM_002982	7.42576e-09	2.65149e-05	16.8651	16.8651	+30' up vs rest
3325	11718416_a_at	PLA2G2A	phospholipase A2, group IIA (platelets, synovial fluid)	NM_000300 /// NM_001161727 /// NM_001161728 /// NM_001161729	2.19657e-09	1.0062e-05	14.0492	14.0492	+30' up vs rest
4127	11719218_at	SOCS3	suppressor of cytokine signaling 3	NM_003955	2.68607e-08	6.69243e-05	13.6062	13.6062	+30' up vs rest
38942	11754033_a_at	PLA2G2A	phospholipase A2, group IIA (platelets, synovial fluid)	NM_000300 /// NM_001161727 /// NM_001161728 /// NM_001161729	1.2348e-09	6.70828e-06	12.3949	12.3949	+30' up vs rest
36918	11752009_a_at	TNC	tenascin C	NM_002160	3.49324e-06	0.00209332	12.3104	12.3104	+30' up vs rest
1400	11716491_s_at	SERPINA3	serpin peptidase inhibitor, clade A (alpha-1 antiproteinase, antitrypsin), member 3	NM_001085	4.19118e-06	0.00235791	12.2828	12.2828	+30' up vs rest
10914	11726005_a_at	PDE4B	phosphodiesterase 4B, cAMP-specific (phosphodiesterase E4 dunce homolog, Drosophila)	NM_001037339 /// NM_001037340 /// NM_001037341 /// NM_002600	8.4911e-07	0.000760383	12.2076	12.2076	+30' up vs rest
41966	11757057_x_at	PLA2G2A	phospholipase A2, group IIA (platelets, synovial fluid)	NM_000300 /// NM_001161727 /// NM_001161728 /// NM_001161729	2.86073e-09	1.20015e-05	11.8764	11.8764	+30' up vs rest
9004	11724095_a_at	PDE4B	phosphodiesterase 4B, cAMP-specific (phosphodiesterase E4 dunce homolog, Drosophila)	NM_001037339 /// NM_001037340 /// NM_001037341 /// NM_002600	1.08681e-06	0.000908587	11.2947	11.2947	+30' up vs rest
6002	11721093_a_at	THBS1	thrombospondin 1	NM_003246	5.79674e-09	2.20471e-05	11.2877	11.2877	+30' up vs rest
1399	11716490_a_at	SERPINA3	serpin peptidase inhibitor, clade A (alpha-1 antiproteinase, antitrypsin), member 3	NM_001085	6.96902e-06	0.00335946	10.8644	10.8644	+30' up vs rest
36552	11751643_x_at	EGR1	early growth response 1	NM_001964	1.91204e-07	0.000258288	10.8217	10.8217	+30' up vs rest
38198	11753289_s_at	RUNX1 /// SH3D19	runt-related transcription factor 1 /// SH3 domain containing 19	NM_001001890 /// NM_001009555 /// NM_001122607 /// NM_001128923 /// NM_001128924 /// NM	7.38481e-08	0.000137946	10.754	10.754	+30' up vs rest
37849	11752940_a_at	EGR1	early growth response 1	NM_001964	1.73799e-07	0.000243013	10.7144	10.7144	+30' up vs rest
29685	11744776_a_at	NNMT	nicotinamide N-methyltransferase	NM_006169	2.03488e-09	9.54114e-06	10.5666	10.5666	+30' up vs rest
42221	11757312_x_at	SERPINE1	serpin peptidase inhibitor, clade E (nexin, plasminogen activator inhibitor type 1), me	NM_000602 /// NM_001165413	2.64973e-07	0.000328265	10.403	10.403	+30' up vs rest
39243	11754334_s_at	EGR1	early growth response 1	NM_001964	4.45194e-08	9.42442e-05	10.2907	10.2907	+30' up vs rest
6000	11721091_a_at	THBS1	thrombospondin 1	NM_003246	6.37641e-09	2.31326e-05	10.1091	10.1091	+30' up vs rest
29930	11745021_a_at	MYC	v-myc myelocytomatosis viral oncogene homolog (avian)	NM_002467	1.08908e-09	6.19512e-06	9.82562	9.82562	+30' up vs rest
2770	11717861_a_at	EGR1	early growth response 1	NM_001964	3.81999e-07	0.000428807	9.74823	9.74823	+30' up vs rest
20612	11735703_at	MT1A	metallothionein 1A	NM_005946	6.11669e-09	2.24984e-05	9.54179	9.54179	+30' up vs rest
1948	11717039_a_at	GADD45A	growth arrest and DNA-damage-inducible, alpha	NM_001924	2.55506e-07	0.000318185	9.46968	9.46968	+30' up vs rest
40981	11756072_s_at	SAA1 /// SAA2	serum amyloid A1 /// serum amyloid A2	NM_000331 /// NM_001127380 /// NM_001178006 /// NM_030754 /// NM_199161	7.47587e-06	0.00355364	9.37086	9.37086	+30' up vs rest
16354	11731445_at	ANKRD1	ankyrin repeat domain 1 (cardiac muscle)	NM_014391	1.88719e-06	0.00134294	9.28332	9.28332	+30' up vs rest
43847	11758938_x_at	SAA1 /// SAA2	serum amyloid A1 /// serum amyloid A2	NM_000331 /// NM_001127380 /// NM_001178006 /// NM_030754 /// NM_199161	3.6213e-06	0.00214852	9.21201	9.21201	+30' up vs rest
5398	11720489_a_at	ACTC1	actin, alpha, cardiac muscle 1	NM_005159	1.36617e-05	0.00578143	9.08445	9.08445	+30' up vs rest
11520	11726611_x_at	MAFF	v-maf musculoaponeurotic fibrosarcoma oncogene homolog F (avian)	NM_001161572 /// NM_001161573 /// NM_001161574 /// NM_012323 /// NM_152878	6.97616e-11	6.95299e-07	9.0682	9.0682	+30' up vs rest
18351	11733442_x_at	SAA1	serum amyloid A1	NM_000331 /// NM_001178006 /// NM_199161	4.40777e-06	0.00246238	8.9947	8.9947	+30' up vs rest
34200	11749291_a_at	FOS	FBJ murine osteosarcoma viral oncogene homolog	NM_005252	4.48637e-06	0.00248884	8.82016	8.82016	+30' up vs rest
1680	11716771_s_at	SIK1	salt-inducible kinase 1	NM_173354	5.56671e-11	6.0493e-07	8.69888	8.69888	+30' up vs rest
40515	11755606_x_at	IFI30	interferon, gamma-inducible protein 30	NM_006332	1.46798e-07	0.000219372	8.41559	8.41559	+30' up vs rest
41225	11756316_a_at	CHI3L1	chitinase 3-like 1 (cartilage glycoprotein-39)	NM_001276	1.39919e-05	0.00588991	8.4027	8.4027	+30' up vs rest
4126	11719217_a_at	SOCS3	suppressor of cytokine signaling 3	NM_003955	3.19515e-07	0.00038198	8.21307	8.21307	+30' up vs rest
32383	11747474_a_at	NR4A2	nuclear receptor subfamily 4, group A, member 2	NM_006186	1.11439e-08	3.65075e-05	7.9939	7.9939	+30' up vs rest
2771	11717862_x_at	EGR1	early growth response 1	NM_001964	5.95655e-07	0.000590959	7.98043	7.98043	+30' up vs rest
6001	11721092_a_at	THBS1	thrombospondin 1	NM_003246	8.94062e-08	0.000157184	7.93244	7.93244	+30' up vs rest
20613	11735704_x_at	MT1A	metallothionein 1A	NM_005946	3.07821e-08	7.36244e-05	7.89212	7.89212	+30' up vs rest
297	11715388_s_at	CDKN1A	cyclin-dependent kinase inhibitor 1A (p21, Cip1)	NM_000389 /// NM_078467	1.45797e-08	4.19728e-05	7.8838	7.8838	+30' up vs rest
4808	11719899_at	AG2	protein Ag2 homolog	NM_001145033	9.45549e-08	0.000162648	7.35076	7.35076	+30' up vs rest
19568	11734659_a_at	FOS	FBJ murine osteosarcoma viral oncogene homolog	NM_005252	5.40503e-06	0.00280944	7.34505	7.34505	+30' up vs rest
269	11715360_x_at	TIMP1	TIMP metallopeptidase inhibitor 1	NM_003254	7.01393e-07	0.000662858	7.33155	7.33155	+30' up vs rest
9386	11724477_a_at	FOSL1	FOS-like antigen 1	NM_005438	2.36113e-07	0.00030029	7.2995	7.2995	+30' up vs rest
19621	11734712_a_at	PDE4B	phosphodiesterase 4B, cAMP-specific (phosphodiesterase E4 dunce homolog, Drosophila)	NM_001037339 /// NM_001037340 /// NM_001037341 /// NM_002600	4.24509e-06	0.00238263	7.24104	7.24104	+30' up vs rest
296	11715387_at	CDKN1A	cyclin-dependent kinase inhibitor 1A (p21, Cip1)	NM_000389 /// NM_078467	2.19987e-08	5.91478e-05	7.2327	7.2327	+30' up vs rest
5999	11721090_at	THBS1	thrombospondin 1	NM_003246	4.49252e-07	0.000481687	7.22018	7.22018	+30' up vs rest
5318	11720409_s_at	CYP1B1	cytochrome P450, family 1, subfamily B, polypeptide 1	NM_000104	2.62233e-09	1.14467e-05	7.219	7.219	+30' up vs rest
34814	11749905_a_at	CYR61	cysteine-rich, angiogenic inducer, 61	NM_001554	3.85529e-08	8.38017e-05	7.17045	7.17045	+30' up vs rest
268	11715359_a_at	TIMP1	TIMP metallopeptidase inhibitor 1	NM_003254	1.35136e-06	0.00106637	7.13325	7.13325	+30' up vs rest
32844	11747935_a_at	TNC	tenascin C	NM_002160	1.76828e-05	0.00703487	7.0947	7.0947	+30' up vs rest
972	11716063_at	TNC	tenascin C	NM_002160	2.86971e-05	0.0100904	6.93587	6.93587	+30' up vs rest
38355	11753446_x_at	HMOX1	heme oxygenase (decycling) 1	NM_002133	2.11259e-08	5.74349e-05	6.82625	6.82625	+30' up vs rest
21464	11736555_s_at	SLC2A14 /// SLC2A3	solute carrier family 2 (facilitated glucose transporter), member 14 /// solute carrier	NM_006931 /// NM_153449	5.02518e-08	0.000102694	6.72533	6.72533	+30' up vs rest
10540	11725631_a_at	NR4A2	nuclear receptor subfamily 4, group A, member 2	NM_006186	5.79755e-08	0.000116487	6.69412	6.69412	+30' up vs rest
9387	11724478_s_at	FOSL1	FOS-like antigen 1	NM_005438	1.81003e-07	0.000248723	6.62398	6.62398	+30' up vs rest
402	11715493_a_at	CYR61	cysteine-rich, angiogenic inducer, 61	NM_001554	7.81069e-08	0.00014148	6.60615	6.60615	+30' up vs rest
44434	11759525_at	GADD45B	growth arrest and DNA-damage-inducible, beta	NM_015675	9.04642e-09	3.09369e-05	6.46664	6.46664	+30' up vs rest
19719	11734810_a_at	DTNA	dystrobrevin, alpha	NM_001128175 /// NM_001390 /// NM_001391 /// NM_001392 /// NM_032975 /// NM_032978 ///	8.29284e-06	0.00383524	6.31392	6.31392	+30' up vs rest
21479	11736570_a_at	SLC39A14	solute carrier family 39 (zinc transporter), member 14	NM_001128431 /// NM_001135153 /// NM_001135154 /// NM_015359	2.78919e-07	0.000341998	6.30807	6.30807	+30' up vs rest
33189	11748280_a_at	SERPINB1	serpin peptidase inhibitor, clade B (ovalbumin), member 1	NM_030666	6.83876e-06	0.00332347	6.22242	6.22242	+30' up vs rest
9005	11724096_a_at	PDE4B	phosphodiesterase 4B, cAMP-specific (phosphodiesterase E4 dunce homolog, Drosophila)	NM_001037339 /// NM_001037340 /// NM_001037341 /// NM_002600	5.96083e-06	0.00299419	6.20541	6.20541	+30' up vs rest
22944	11738035_s_at	RTN4	reticulon 4	NM_007008 /// NM_020532 /// NM_153828 /// NM_207520 /// NM_207521	3.81397e-06	0.0022134	6.03101	6.03101	+30' up vs rest
13967	11729058_s_at	NR4A3	nuclear receptor subfamily 4, group A, member 3	NM_006981 /// NM_173198 /// NM_173199 /// NM_173200	4.39381e-08	9.37758e-05	5.84713	5.84713	+30' up vs rest
23992	11739083_a_at	SLC39A14	solute carrier family 39 (zinc transporter), member 14	NM_001128431 /// NM_001135153 /// NM_001135154 /// NM_015359	1.81149e-06	0.00131251	5.84119	5.84119	+30' up vs rest
1848	11716939_a_at	HMOX1	heme oxygenase (decycling) 1	NM_002133	1.79481e-08	4.9865e-05	5.79075	5.79075	+30' up vs rest
38354	11753445_a_at	HMOX1	heme oxygenase (decycling) 1	NM_002133	2.76274e-08	6.80896e-05	5.71037	5.71037	+30' up vs rest
35326	11750417_a_at	PRG4	proteoglycan 4	NM_001127708 /// NM_001127709 /// NM_001127710 /// NM_005807	2.12503e-05	0.0080015	5.64675	5.64675	+30' up vs rest
582	11715673_x_at	JUNB	jun B proto-oncogene	NM_002229	2.5069e-09	1.11434e-05	5.60981	5.60981	+30' up vs rest
42774	11757865_a_at	GADD45B	growth arrest and DNA-damage-inducible, beta	NM_015675	9.54272e-08	0.000162976	5.58687	5.58687	+30' up vs rest
3308	11718399_s_at	TGM2	transglutaminase 2 (C polypeptide, protein-glutamine-gamma-glutamyltransferase)	NM_004613 /// NM_198951	3.46268e-06	0.00208022	5.55154	5.55154	+30' up vs rest
27919	11743010_at	NFIL3	nuclear factor, interleukin 3 regulated	NM_005384	3.53513e-08	8.04713e-05	5.53503	5.53503	+30' up vs rest
31765	11746856_a_at	SERPINE1	serpin peptidase inhibitor, clade E (nexin, plasminogen activator inhibitor type 1), me	NM_000602 /// NM_001165413	5.82129e-06	0.00294888	5.51206	5.51206	+30' up vs rest
24329	11739420_a_at	AMPD3	adenosine monophosphate deaminase 3	NM_000480 /// NM_001025389 /// NM_001025390 /// NM_001172430 /// NM_001172431	3.86435e-06	0.0022318	5.31926	5.31926	+30' up vs rest
10833	11725924_a_at	RASSF5	Ras association (RalGDS/AF-6) domain family member 5	NM_182663 /// NM_182664 /// NM_182665	4.50382e-06	0.00249274	5.29663	5.29663	+30' up vs rest
18974	11734065_a_at	AMPD3	adenosine monophosphate deaminase 3	NM_000480 /// NM_001025389 /// NM_001025390 /// NM_001172430 /// NM_001172431	1.47657e-06	0.00113156	5.29374	5.29374	+30' up vs rest
33925	11749016_a_at	AMPD3	adenosine monophosphate deaminase 3	NM_000480 /// NM_001025389 /// NM_001025390 /// NM_001172430 /// NM_001172431	2.27846e-06	0.00155208	5.28669	5.28669	+30' up vs rest
971	11716062_a_at	TNC	tenascin C	NM_002160	5.46855e-05	0.0168063	5.19617	5.19617	+30' up vs rest
9388	11724479_x_at	FOSL1	FOS-like antigen 1	NM_005438	2.26248e-06	0.0015456	5.12432	5.12432	+30' up vs rest
5045	11720136_s_at	ATP13A3	ATPase type 13A3	NM_024524	1.84155e-06	0.00132625	5.0527	5.0527	+30' up vs rest
4149	11719240_at	PANX1	pannexin 1	NM_015368	1.62896e-05	0.00661265	4.99092	4.99092	+30' up vs rest
24328	11739419_a_at	AMPD3	adenosine monophosphate deaminase 3	NM_000480 /// NM_001025389 /// NM_001025390 /// NM_001172430 /// NM_001172431	2.47428e-06	0.00163878	4.92831	4.92831	+30' up vs rest
40323	11755414_a_at	PRG4	proteoglycan 4	NM_001127708 /// NM_001127709 /// NM_001127710 /// NM_005807	3.79653e-05	0.0127136	4.84582	4.84582	+30' up vs rest
15782	11730873_a_at	RASSF5	Ras association (RalGDS/AF-6) domain family member 5	NM_182663 /// NM_182664 /// NM_182665	4.46829e-06	0.00248458	4.83717	4.83717	+30' up vs rest
35268	11750359_x_at	CD68	CD68 molecule	NM_001040059 /// NM_001251	4.12981e-06	0.00233437	4.74401	4.74401	+30' up vs rest
14028	11729119_a_at	HSPA1A /// HSPA1B	heat shock 70kDa protein 1A /// heat shock 70kDa protein 1B	NM_005345 /// NM_005346	8.29778e-10	4.9616e-06	4.74093	4.74093	+30' up vs rest
35099	11750190_x_at	CD44	CD44 molecule (Indian blood group)	NM_000610 /// NM_001001389 /// NM_001001390 /// NM_001001391 /// NM_001001392	6.3839e-07	0.000620484	4.72483	4.72483	+30' up vs rest
48940	11764031_at	GADD45B	Growth arrest and DNA-damage-inducible, beta	NM_015675	1.56081e-07	0.000226175	4.72466	4.72466	+30' up vs rest
27972	11743063_x_at	PLAUR	plasminogen activator, urokinase receptor	NM_001005376 /// NM_001005377 /// NM_002659	1.01919e-07	0.000172829	4.64631	4.64631	+30' up vs rest
45888	11760979_at	NR4A1	nuclear receptor subfamily 4, group A, member 1	NM_002135 /// NM_173157	2.31591e-07	0.000297706	4.62026	4.62026	+30' up vs rest
2795	11717886_a_at	PLAU	plasminogen activator, urokinase	NM_001145031 /// NM_002658	4.23236e-07	0.000464201	4.55388	4.55388	+30' up vs rest
351	11715442_s_at	CTGF	connective tissue growth factor	NM_001901	1.10833e-06	0.000920144	4.45654	4.45654	+30' up vs rest
826	11715917_a_at	CD44	CD44 molecule (Indian blood group)	NM_000610 /// NM_001001389 /// NM_001001390 /// NM_001001391 /// NM_001001392	6.55535e-06	0.00321845	4.45343	4.45343	+30' up vs rest
4148	11719239_at	PANX1	pannexin 1	NM_015368	4.5707e-06	0.0025181	4.43566	4.43566	+30' up vs rest
17067	11732158_a_at	ADAMTS1	ADAM metallopeptidase with thrombospondin type 1 motif, 1	NM_006988	6.45295e-10	4.16607e-06	4.43426	4.43426	+30' up vs rest
29118	11744209_s_at	SERPINH1	serpin peptidase inhibitor, clade H (heat shock protein 47), member 1, (collagen bindin	NM_001235	3.1468e-11	3.95659e-07	4.42253	4.42253	+30' up vs rest
4253	11719344_a_at	ATF3	activating transcription factor 3	NM_001030287 /// NM_001040619 /// NM_001674 /// NM_004024	1.99093e-05	0.00764096	4.39583	4.39583	+30' up vs rest
35098	11750189_s_at	CD44	CD44 molecule (Indian blood group)	NM_000610 /// NM_001001389 /// NM_001001390 /// NM_001001391 /// NM_001001392	7.91504e-07	0.000727879	4.39048	4.39048	+30' up vs rest
32013	11747104_s_at	CYP1B1	cytochrome P450, family 1, subfamily B, polypeptide 1	NM_000104	2.44341e-08	6.41613e-05	4.27991	4.27991	+30' up vs rest
350	11715441_a_at	CTGF	connective tissue growth factor	NM_001901	2.34224e-06	0.00157755	4.27455	4.27455	+30' up vs rest
39571	11754662_s_at	ADAMTS1	ADAM metallopeptidase with thrombospondin type 1 motif, 1	NM_006988	1.36637e-09	7.25882e-06	4.26339	4.26339	+30' up vs rest
31230	11746321_s_at	SERPINH1	serpin peptidase inhibitor, clade H (heat shock protein 47), member 1, (collagen bindin	NM_001235	2.7775e-10	2.29323e-06	4.22478	4.22478	+30' up vs rest
24690	11739781_a_at	TGM2	transglutaminase 2 (C polypeptide, protein-glutamine-gamma-glutamyltransferase)	NM_004613 /// NM_198951	8.49296e-06	0.00390513	4.20604	4.20604	+30' up vs rest
824	11715915_a_at	CD44	CD44 molecule (Indian blood group)	NM_000610 /// NM_001001389 /// NM_001001390 /// NM_001001391 /// NM_001001392	3.67932e-07	0.000416932	4.19665	4.19665	+30' up vs rest
825	11715916_a_at	CD44	CD44 molecule (Indian blood group)	NM_000610 /// NM_001001389 /// NM_001001390 /// NM_001001391 /// NM_001001392	2.58446e-06	0.00169765	4.17463	4.17463	+30' up vs rest
41047	11756138_a_at	HK2	hexokinase 2	NM_000189	5.7903e-07	0.000584161	4.15797	4.15797	+30' up vs rest
24526	11739617_x_at	CD44	CD44 molecule (Indian blood group)	NM_000610 /// NM_001001389 /// NM_001001390 /// NM_001001391 /// NM_001001392	1.93637e-06	0.00136978	4.15686	4.15686	+30' up vs rest
13588	11728679_a_at	CD163	CD163 molecule	NM_004244 /// NM_203416	1.62926e-06	0.00122118	4.13187	4.13187	+30' up vs rest
3307	11718398_a_at	TGM2	transglutaminase 2 (C polypeptide, protein-glutamine-gamma-glutamyltransferase)	NM_004613 /// NM_198951	1.20592e-05	0.00528086	4.12729	4.12729	+30' up vs rest
35502	11750593_a_at	TGM2	transglutaminase 2 (C polypeptide, protein-glutamine-gamma-glutamyltransferase)	NM_004613 /// NM_198951	1.69462e-05	0.00683279	4.10664	4.10664	+30' up vs rest
14029	11729120_x_at	HSPA1B	heat shock 70kDa protein 1B	NM_005346	1.82392e-09	8.89611e-06	4.10165	4.10165	+30' up vs rest
12633	11727724_a_at	DDN	dendrin	NM_015086	0.000154693	0.0420309	4.10076	4.10076	+30' up vs rest
3566	11718657_a_at	MIR21 /// TMEM49	microRNA 21 /// transmembrane protein 49	NM_030938 /// NR_029493	1.17441e-07	0.00018973	4.09057	4.09057	+30' up vs rest
32137	11747228_x_at	ATP1A1	ATPase, Na+/K+ transporting, alpha 1 polypeptide	NM_000701 /// NM_001001586 /// NM_001160233 /// NM_001160234	3.56787e-07	0.000412115	4.0482	4.0482	+30' up vs rest
27971	11743062_a_at	PLAUR	plasminogen activator, urokinase receptor	NM_001005376 /// NM_001005377 /// NM_002659	2.65738e-06	0.00173128	4.03876	4.03876	+30' up vs rest
18094	11733185_at	OSMR	oncostatin M receptor	NM_001168355 /// NM_003999	3.73099e-08	8.26157e-05	4.03606	4.03606	+30' up vs rest
38308	11753399_x_at	ANXA2	annexin A2	NM_001002857 /// NM_001002858 /// NM_001136015 /// NM_004039	3.24188e-06	0.00198752	4.02477	4.02477	+30' up vs rest
40114	11755205_a_at	HSPH1	heat shock 105kDa/110kDa protein 1	NM_006644	8.15558e-14	6.504e-09	4.01761	4.01761	+30' up vs rest
38809	11753900_x_at	MT2A	metallothionein 2A	NM_005953	1.67449e-06	0.00124339	3.95357	3.95357	+30' up vs rest
1928	11717019_x_at	ATP1A1	ATPase, Na+/K+ transporting, alpha 1 polypeptide	NM_000701 /// NM_001001586 /// NM_001160233 /// NM_001160234	9.79927e-07	0.00084585	3.93406	3.93406	+30' up vs rest
7164	11722255_a_at	RRAD	Ras-related associated with diabetes	NM_001128850 /// NM_004165	5.84018e-06	0.00295219	3.92408	3.92408	+30' up vs rest
13670	11728761_a_at	RUNX1	runt-related transcription factor 1	NM_001001890 /// NM_001122607 /// NM_001754	7.68857e-06	0.00362591	3.85368	3.85368	+30' up vs rest
39918	11755009_s_at	VCAN	versican	NM_001126336 /// NM_001164097 /// NM_001164098 /// NM_004385	2.53408e-06	0.00166914	3.85071	3.85071	+30' up vs rest
10122	11725213_at	METTL7B	methyltransferase like 7B	NM_152637	5.33816e-06	0.0027929	3.84599	3.84599	+30' up vs rest
704	11715795_at	MANF	mesencephalic astrocyte-derived neurotrophic factor	NM_006010	7.06819e-07	0.000665356	3.843	3.843	+30' up vs rest
4938	11720029_a_at	LDLR	low density lipoprotein receptor	NM_000527	7.99373e-09	2.77321e-05	3.84237	3.84237	+30' up vs rest
48080	11763171_at	FOSL2	FOS-like antigen 2	NM_005253	6.36135e-12	1.17474e-07	3.83988	3.83988	+30' up vs rest
41579	11756670_x_at	TUBA1C	tubulin, alpha 1c	NM_032704	2.71308e-06	0.00174851	3.83461	3.83461	+30' up vs rest
34634	11749725_a_at	NR4A1	nuclear receptor subfamily 4, group A, member 1	NM_002135 /// NM_173157	1.11994e-06	0.000926566	3.81686	3.81686	+30' up vs rest
349	11715440_a_at	CTGF	connective tissue growth factor	NM_001901	6.41346e-06	0.0031683	3.80278	3.80278	+30' up vs rest
35320	11750411_x_at	HSPA1A /// HSPA1B	heat shock 70kDa protein 1A /// heat shock 70kDa protein 1B	NM_005345 /// NM_005346	1.93212e-08	5.30979e-05	3.78958	3.78958	+30' up vs rest
13514	11728605_s_at	LIMS1 /// LIMS3 /// LOC440895	LIM and senescent cell antigen-like domains 1 /// LIM and senescent cell antigen-like d	NM_004987 /// NM_033514 /// NR_027143 /// NR_027467	8.10378e-08	0.000144598	3.78565	3.78565	+30' up vs rest
25789	11740880_x_at	ANXA2	annexin A2	NM_001002857 /// NM_001002858 /// NM_001136015 /// NM_004039	1.91498e-06	0.00135867	3.78207	3.78207	+30' up vs rest
38200	11753291_a_at	CD44	CD44 molecule (Indian blood group)	NM_000610 /// NM_001001389 /// NM_001001390 /// NM_001001391 /// NM_001001392	1.03581e-06	0.000878235	3.75646	3.75646	+30' up vs rest
39839	11754930_x_at	ATP1A1	ATPase, Na+/K+ transporting, alpha 1 polypeptide	NM_000701 /// NM_001001586 /// NM_001160233 /// NM_001160234	3.60947e-07	0.00041293	3.75135	3.75135	+30' up vs rest
34816	11749907_a_at	TRIM63	tripartite motif-containing 63	NM_032588	4.39147e-14	5.24871e-09	3.73218	3.73218	+30' up vs rest
34635	11749726_x_at	NR4A1	nuclear receptor subfamily 4, group A, member 1	NM_002135 /// NM_173157	6.47676e-07	0.000626961	3.72594	3.72594	+30' up vs rest
29168	11744259_a_at	ATP1B3	ATPase, Na+/K+ transporting, beta 3 polypeptide	NM_001679	6.21079e-13	2.96504e-08	3.7042	3.7042	+30' up vs rest
1927	11717018_a_at	ATP1A1	ATPase, Na+/K+ transporting, alpha 1 polypeptide	NM_000701 /// NM_001001586 /// NM_001160233 /// NM_001160234	2.42319e-07	0.000304939	3.70229	3.70229	+30' up vs rest
48219	11763310_at	MIR21	microRNA 21	NR_029493	3.06283e-07	0.000368001	3.70146	3.70146	+30' up vs rest
33073	11748164_a_at	VCAN	versican	NM_001126336 /// NM_001164097 /// NM_001164098 /// NM_004385	1.52383e-06	0.00116034	3.67841	3.67841	+30' up vs rest
2904	11717995_x_at	NR4A1	nuclear receptor subfamily 4, group A, member 1	NM_002135 /// NM_173157	1.42494e-06	0.0011026	3.6775	3.6775	+30' up vs rest
44044	11759135_x_at	NR4A1	nuclear receptor subfamily 4, group A, member 1	NM_002135 /// NM_173157	4.41398e-07	0.000477549	3.66507	3.66507	+30' up vs rest
38973	11754064_x_at	ANXA2	annexin A2	NM_001002857 /// NM_001002858 /// NM_001136015 /// NM_004039	3.28093e-06	0.00200632	3.6582	3.6582	+30' up vs rest
18093	11733184_a_at	OSMR	oncostatin M receptor	NM_001168355 /// NM_003999	3.6439e-07	0.000414884	3.65809	3.65809	+30' up vs rest
42952	11758043_s_at	IER2	immediate early response 2	NM_004907	9.24564e-08	0.00016136	3.65798	3.65798	+30' up vs rest
7321	11722412_s_at	SLC7A1	solute carrier family 7 (cationic amino acid transporter, y+ system), member 1	NM_003045	1.46309e-06	0.00112484	3.6513	3.6513	+30' up vs rest
43191	11758282_s_at	TUBA1C	tubulin, alpha 1c	NM_032704	3.05721e-06	0.00190856	3.6505	3.6505	+30' up vs rest
22761	11737852_s_at	KIAA1949	KIAA1949	NM_001134870 /// NM_133471	9.532e-09	3.21093e-05	3.64351	3.64351	+30' up vs rest
3958	11719049_a_at	RASSF5	Ras association (RalGDS/AF-6) domain family member 5	NM_182663 /// NM_182664 /// NM_182665	2.13079e-05	0.00801058	3.63784	3.63784	+30' up vs rest
38540	11753631_a_at	ATF3	activating transcription factor 3	NM_001030287 /// NM_001040619 /// NM_001674 /// NM_004024	3.55142e-05	0.0120617	3.61234	3.61234	+30' up vs rest
32408	11747499_a_at	ICAM1	intercellular adhesion molecule 1	NM_000201	3.24642e-08	7.60748e-05	3.61021	3.61021	+30' up vs rest
27100	11742191_a_at	RUNX1	runt-related transcription factor 1	NM_001001890 /// NM_001122607 /// NM_001754	1.3364e-05	0.00568566	3.6091	3.6091	+30' up vs rest
38201	11753292_x_at	CD44	CD44 molecule (Indian blood group)	NM_000610 /// NM_001001389 /// NM_001001390 /// NM_001001391 /// NM_001001392	1.29567e-06	0.0010361	3.60513	3.60513	+30' up vs rest
8713	11723804_a_at	AKAP12	A kinase (PRKA) anchor protein 12	NM_005100 /// NM_144497	5.99813e-08	0.000118525	3.59449	3.59449	+30' up vs rest
36227	11751318_s_at	EIF4A1	eukaryotic translation initiation factor 4A1	NM_001416	1.14963e-07	0.000186991	3.58301	3.58301	+30' up vs rest
38541	11753632_x_at	ATF3	activating transcription factor 3	NM_001030287 /// NM_001040619 /// NM_001674 /// NM_004024	2.59699e-05	0.00932341	3.57345	3.57345	+30' up vs rest
36228	11751319_x_at	EIF4A1	eukaryotic translation initiation factor 4A1	NM_001416	1.7221e-07	0.000242209	3.56968	3.56968	+30' up vs rest
37749	11752840_a_at	ELL2	elongation factor, RNA polymerase II, 2	NM_012081	2.76674e-07	0.000340994	3.56248	3.56248	+30' up vs rest
35095	11750186_a_at	ALDH1A3	aldehyde dehydrogenase 1 family, member A3	NM_000693	1.59953e-07	0.00022901	3.55891	3.55891	+30' up vs rest
10294	11725385_at	UGCG	UDP-glucose ceramide glucosyltransferase	NM_003358	4.64345e-07	0.000486951	3.5585	3.5585	+30' up vs rest
47819	11762910_x_at	RUNX1	runt-related transcription factor 1	NM_001001890 /// NM_001122607 /// NM_001754	6.26904e-06	0.00310981	3.55172	3.55172	+30' up vs rest
38767	11753858_a_at	SNHG12	small nucleolar RNA host gene 12 (non-protein coding)	NR_024127	5.57507e-09	2.15404e-05	3.55052	3.55052	+30' up vs rest
841	11715932_s_at	TUBB6	tubulin, beta 6	NM_032525	3.21037e-08	7.60115e-05	3.53933	3.53933	+30' up vs rest
5319	11720410_s_at	CYP1B1	cytochrome P450, family 1, subfamily B, polypeptide 1	NM_000104	1.2114e-06	0.000985187	3.53612	3.53612	+30' up vs rest
49085	11764176_at	---	---	---	8.22957e-07	0.000748171	3.52678	3.52678	+30' up vs rest
45249	11760340_at	CHRND	cholinergic receptor, nicotinic, delta	NM_000751	1.55962e-05	0.00639633	3.52375	3.52375	+30' up vs rest
26952	11742043_a_at	CD44	CD44 molecule (Indian blood group)	NM_000610 /// NM_001001389 /// NM_001001390 /// NM_001001391 /// NM_001001392	3.0996e-06	0.00192497	3.51527	3.51527	+30' up vs rest
39553	11754644_x_at	CNN2	calponin 2	NM_004368 /// NM_201277	5.96905e-09	2.22597e-05	3.51497	3.51497	+30' up vs rest
29563	11744654_s_at	CD44	CD44 molecule (Indian blood group)	NM_000610 /// NM_001001389 /// NM_001001390 /// NM_001001391 /// NM_001001392	1.14084e-05	0.00505137	3.51487	3.51487	+30' up vs rest
32014	11747105_a_at	HSPH1	heat shock 105kDa/110kDa protein 1	NM_006644	1.84065e-12	4.88839e-08	3.51129	3.51129	+30' up vs rest
21386	11736477_a_at	ELL2	elongation factor, RNA polymerase II, 2	NM_012081	8.57992e-08	0.00015196	3.49782	3.49782	+30' up vs rest
14650	11729741_x_at	CD68	CD68 molecule	NM_001040059 /// NM_001251	2.78349e-06	0.00178427	3.49534	3.49534	+30' up vs rest
2903	11717994_a_at	NR4A1	nuclear receptor subfamily 4, group A, member 1	NM_002135 /// NM_173157	2.38168e-06	0.00159067	3.49453	3.49453	+30' up vs rest
4276	11719367_a_at	PLEKHO2	pleckstrin homology domain containing, family O member 2	NM_025201	3.6261e-10	2.89443e-06	3.48468	3.48468	+30' up vs rest
4971	11720062_s_at	IER3	immediate early response 3	NM_003897	1.86531e-06	0.00133532	3.48152	3.48152	+30' up vs rest
43078	11758169_s_at	HSPA5	heat shock 70kDa protein 5 (glucose-regulated protein, 78kDa)	NM_005347	1.08065e-06	0.000906606	3.47915	3.47915	+30' up vs rest
32191	11747282_x_at	ANXA2P2	annexin A2 pseudogene 2	NR_003573	3.31552e-06	0.0020223	3.47457	3.47457	+30' up vs rest
1003	11716094_a_at	KLF6	Kruppel-like factor 6	NM_001160124 /// NM_001160125 /// NM_001300 /// NR_027653	1.39816e-07	0.000210251	3.47427	3.47427	+30' up vs rest
34568	11749659_s_at	HSPH1	heat shock 105kDa/110kDa protein 1	NM_006644	9.7867e-12	1.56466e-07	3.47331	3.47331	+30' up vs rest
43131	11758222_s_at	SLC20A1	solute carrier family 20 (phosphate transporter), member 1	NM_005415	4.40318e-10	3.28873e-06	3.46549	3.46549	+30' up vs rest
28029	11743120_s_at	EIF4A1	eukaryotic translation initiation factor 4A1	NM_001416	1.25003e-07	0.000197935	3.4627	3.4627	+30' up vs rest
11635	11726726_s_at	OBFC2A	oligonucleotide/oligosaccharide-binding fold containing 2A	NM_001031716 /// NR_024415	1.36016e-07	0.000207143	3.45817	3.45817	+30' up vs rest
4582	11719673_a_at	THBD	thrombomodulin	NM_000361	7.32587e-06	0.00349624	3.45753	3.45753	+30' up vs rest
46612	11761703_s_at	DNAJA1	DnaJ (Hsp40) homolog, subfamily A, member 1	NM_001539	5.93225e-10	3.93818e-06	3.4554	3.4554	+30' up vs rest
36196	11751287_a_at	MMP19	matrix metallopeptidase 19	NM_002429	3.06713e-05	0.0106747	3.45183	3.45183	+30' up vs rest
25788	11740879_s_at	ANXA2	annexin A2	NM_001002857 /// NM_001002858 /// NM_001136015 /// NM_004039	2.13593e-06	0.00148029	3.41762	3.41762	+30' up vs rest
36039	11751130_s_at	NRBF2	nuclear receptor binding factor 2	NM_030759	1.65175e-06	0.00123032	3.40822	3.40822	+30' up vs rest
31981	11747072_s_at	TUBB6	tubulin, beta 6	NM_032525	3.80657e-08	8.35423e-05	3.3985	3.3985	+30' up vs rest
10842	11725933_at	HSPA5	heat shock 70kDa protein 5 (glucose-regulated protein, 78kDa)	NM_005347	6.19773e-07	0.000609826	3.38665	3.38665	+30' up vs rest
43566	11758657_s_at	PKIG	protein kinase (cAMP-dependent, catalytic) inhibitor gamma	NM_007066 /// NM_181804 /// NM_181805	1.98104e-06	0.00139314	3.36253	3.36253	+30' up vs rest
41870	11756961_a_at	HYOU1	hypoxia up-regulated 1	NM_001130991 /// NM_006389	6.22751e-06	0.00309563	3.35871	3.35871	+30' up vs rest
626	11715717_s_at	MSN	moesin	NM_002444	2.64617e-08	6.65508e-05	3.34382	3.34382	+30' up vs rest
29036	11744127_at	CXCL2	chemokine (C-X-C motif) ligand 2	NM_002089	2.62312e-05	0.00940312	3.33841	3.33841	+30' up vs rest
31175	11746266_a_at	CHRND	cholinergic receptor, nicotinic, delta	NM_000751	6.09819e-06	0.00305037	3.33734	3.33734	+30' up vs rest
42816	11757907_x_at	HSPA1A	heat shock 70kDa protein 1A	NM_005345	1.20494e-09	6.70178e-06	3.3282	3.3282	+30' up vs rest
15780	11730871_a_at	RASSF5	Ras association (RalGDS/AF-6) domain family member 5	NM_182663 /// NM_182664 /// NM_182665	4.49825e-05	0.0144173	3.32704	3.32704	+30' up vs rest
1002	11716093_a_at	KLF6	Kruppel-like factor 6	NM_001160124 /// NM_001160125 /// NM_001300 /// NR_027653	2.91079e-08	7.02832e-05	3.32388	3.32388	+30' up vs rest
29037	11744128_x_at	CXCL2	chemokine (C-X-C motif) ligand 2	NM_002089	1.53215e-05	0.00629444	3.32082	3.32082	+30' up vs rest
36476	11751567_a_at	EGR3	early growth response 3	NM_004430	3.85471e-07	0.000430683	3.32002	3.32002	+30' up vs rest
8324	11723415_s_at	CNN2	calponin 2	NM_004368 /// NM_201277	5.93129e-08	0.000118181	3.3118	3.3118	+30' up vs rest
35010	11750101_a_at	ALDH1A3	aldehyde dehydrogenase 1 family, member A3	NM_000693	3.71363e-06	0.00218702	3.3115	3.3115	+30' up vs rest
2641	11717732_s_at	PFKFB3	6-phosphofructo-2-kinase/fructose-2,6-biphosphatase 3	NM_001145443 /// NM_004566	1.31701e-06	0.00104617	3.30967	3.30967	+30' up vs rest
6297	11721388_a_at	P2RX5	purinergic receptor P2X, ligand-gated ion channel, 5	NM_002561 /// NM_175080 /// NM_175081	1.19426e-05	0.00524903	3.30121	3.30121	+30' up vs rest
19567	11734658_s_at	FOS	FBJ murine osteosarcoma viral oncogene homolog	NM_005252	0.000109485	0.0307253	3.2988	3.2988	+30' up vs rest
33220	11748311_s_at	VCAN	versican	NM_001126336 /// NM_001164097 /// NM_001164098 /// NM_004385	8.88985e-07	0.000790172	3.28638	3.28638	+30' up vs rest
8323	11723414_a_at	CNN2	calponin 2	NM_004368 /// NM_201277	1.23016e-07	0.000196087	3.27012	3.27012	+30' up vs rest
40128	11755219_a_at	THBD	thrombomodulin	NM_000361	7.90934e-05	0.0230344	3.26632	3.26632	+30' up vs rest
355	11715446_a_at	DNAJB1	DnaJ (Hsp40) homolog, subfamily B, member 1	NM_006145	2.58294e-08	6.57306e-05	3.26411	3.26411	+30' up vs rest
15781	11730872_x_at	RASSF5	Ras association (RalGDS/AF-6) domain family member 5	NM_182663 /// NM_182664 /// NM_182665	2.67438e-05	0.00952973	3.25646	3.25646	+30' up vs rest
41132	11756223_s_at	DDX21	DEAD (Asp-Glu-Ala-Asp) box polypeptide 21	NM_004728	1.38597e-06	0.00108296	3.24842	3.24842	+30' up vs rest
42692	11757783_s_at	VCAN	versican	NM_001126336 /// NM_001164097 /// NM_001164098 /// NM_004385	5.87262e-07	0.000587508	3.24639	3.24639	+30' up vs rest
17913	11733004_s_at	FCGR3A /// FCGR3B	Fc fragment of IgG, low affinity IIIa, receptor (CD16a) /// Fc fragment of IgG, low aff	NM_000569 /// NM_000570 /// NM_001127592 /// NM_001127593 /// NM_001127595 /// NM_00112	3.49945e-05	0.0119021	3.23162	3.23162	+30' up vs rest
42922	11758013_s_at	C8orf4	chromosome 8 open reading frame 4	NM_020130	1.59799e-09	7.95923e-06	3.22428	3.22428	+30' up vs rest
26367	11741458_a_at	NR4A3	nuclear receptor subfamily 4, group A, member 3	NM_006981 /// NM_173198 /// NM_173199 /// NM_173200	1.82436e-06	0.00131784	3.21704	3.21704	+30' up vs rest
9752	11724843_s_at	CISH	cytokine inducible SH2-containing protein	NM_013324 /// NM_145071	1.25862e-07	0.000197984	3.2068	3.2068	+30' up vs rest
37778	11752869_s_at	CEBPD	CCAAT/enhancer binding protein (C/EBP), delta	NM_005195	1.73403e-06	0.00127571	3.19991	3.19991	+30' up vs rest
28020	11743111_s_at	NAMPT	nicotinamide phosphoribosyltransferase	NM_005746	9.84807e-06	0.00442608	3.18895	3.18895	+30' up vs rest
4743	11719834_a_at	MPZL2	myelin protein zero-like 2	NM_005797 /// NM_144765	6.88164e-10	4.33038e-06	3.181	3.181	+30' up vs rest
2005	11717096_a_at	HSPH1	heat shock 105kDa/110kDa protein 1	NM_006644	1.47553e-12	4.41122e-08	3.17904	3.17904	+30' up vs rest
10839	11725930_s_at	HSPA5	heat shock 70kDa protein 5 (glucose-regulated protein, 78kDa)	NM_005347	7.30716e-07	0.000682477	3.16149	3.16149	+30' up vs rest
10843	11725934_x_at	HSPA5	heat shock 70kDa protein 5 (glucose-regulated protein, 78kDa)	NM_005347	1.24933e-06	0.00100917	3.15628	3.15628	+30' up vs rest
40520	11755611_a_at	PFKFB3	6-phosphofructo-2-kinase/fructose-2,6-biphosphatase 3	NM_001145443 /// NM_004566	4.64936e-06	0.00253804	3.1456	3.1456	+30' up vs rest
32981	11748072_a_at	HSPH1	heat shock 105kDa/110kDa protein 1	NM_006644	1.24132e-12	4.24038e-08	3.14489	3.14489	+30' up vs rest
3280	11718371_s_at	NRBF2	nuclear receptor binding factor 2	NM_030759	1.52132e-05	0.00627153	3.14352	3.14352	+30' up vs rest
12692	11727783_s_at	LOC643634 /// TPM4	similar to tropomyosin 4 /// tropomyosin 4	NM_001145160 /// NM_003290 /// XR_016808 /// XR_019021 /// XR_039579	1.41363e-10	1.29767e-06	3.13903	3.13903	+30' up vs rest
19856	11734947_a_at	FGF7	fibroblast growth factor 7 (keratinocyte growth factor)	NM_002009	2.13504e-05	0.00801395	3.13689	3.13689	+30' up vs rest
18973	11734064_a_at	AMPD3	adenosine monophosphate deaminase 3	NM_000480 /// NM_001025389 /// NM_001025390 /// NM_001172430 /// NM_001172431	1.45766e-05	0.00608249	3.13336	3.13336	+30' up vs rest
16437	11731528_x_at	TRIM63	tripartite motif-containing 63	NM_032588	8.84149e-12	1.50501e-07	3.13212	3.13212	+30' up vs rest
17908	11732999_a_at	ICAM1	intercellular adhesion molecule 1	NM_000201	5.37589e-07	0.000544651	3.12356	3.12356	+30' up vs rest
36593	11751684_a_at	MAFF	v-maf musculoaponeurotic fibrosarcoma oncogene homolog F (avian)	NM_001161572 /// NM_001161573 /// NM_001161574 /// NM_012323 /// NM_152878	1.92493e-07	0.000258568	3.12328	3.12328	+30' up vs rest
40115	11755206_x_at	HSPH1	heat shock 105kDa/110kDa protein 1	NM_006644	2.67252e-11	3.54659e-07	3.11467	3.11467	+30' up vs rest
37465	11752556_a_at	OSMR	oncostatin M receptor	NM_001168355 /// NM_003999	5.52478e-08	0.000111947	3.11009	3.11009	+30' up vs rest
31229	11746320_x_at	SERPINH1	serpin peptidase inhibitor, clade H (heat shock protein 47), member 1, (collagen bindin	NM_001235	2.74028e-09	1.16783e-05	3.10913	3.10913	+30' up vs rest
4088	11719179_a_at	PVR	poliovirus receptor	NM_001135768 /// NM_001135769 /// NM_001135770 /// NM_006505	1.13743e-05	0.00504562	3.10856	3.10856	+30' up vs rest
26867	11741958_a_at	IL6R	interleukin 6 receptor	NM_000565 /// NM_181359	6.89499e-08	0.000132951	3.10642	3.10642	+30' up vs rest
17965	11733056_s_at	ROD1	ROD1 regulator of differentiation 1 (S. pombe)	NM_001163788 /// NM_001163790 /// NM_005156	3.71536e-07	0.00041903	3.10588	3.10588	+30' up vs rest
2064	11717155_a_at	NME1 /// NME1-NME2	non-metastatic cells 1, protein (NM23A) expressed in /// NME1-NME2 readthrough	NM_000269 /// NM_001018136 /// NM_198175	1.92637e-05	0.00746507	3.10283	3.10283	+30' up vs rest
600	11715691_s_at	ZFP36	zinc finger protein 36, C3H type, homolog (mouse)	NM_003407	3.87924e-05	0.0129182	3.07493	3.07493	+30' up vs rest
28942	11744033_s_at	S100A11	S100 calcium binding protein A11	NM_005620	3.94157e-06	0.00226002	3.07069	3.07069	+30' up vs rest
40259	11755350_a_at	XIRP1	xin actin-binding repeat containing 1	NM_194293	6.93348e-06	0.00334908	3.06836	3.06836	+30' up vs rest
27117	11742208_a_at	VCAN	versican	NM_001126336 /// NM_001164097 /// NM_001164098 /// NM_004385	1.69012e-06	0.00124725	3.06652	3.06652	+30' up vs rest
29322	11744413_x_at	HSPA1A	heat shock 70kDa protein 1A	NM_005345	4.69427e-09	1.83592e-05	3.05476	3.05476	+30' up vs rest
2097	11717188_s_at	DNAJA1	DnaJ (Hsp40) homolog, subfamily A, member 1	NM_001539	9.76161e-13	3.88919e-08	3.0491	3.0491	+30' up vs rest
34008	11749099_a_at	HK2	hexokinase 2	NM_000189	5.70853e-06	0.00292272	3.03406	3.03406	+30' up vs rest
43548	11758639_s_at	HSPH1	heat shock 105kDa/110kDa protein 1	NM_006644	4.44417e-11	5.06497e-07	3.03096	3.03096	+30' up vs rest
6889	11721980_a_at	SLC36A1	solute carrier family 36 (proton/amino acid symporter), member 1	NM_078483	4.52226e-07	0.000482711	3.03014	3.03014	+30' up vs rest
29167	11744258_a_at	ATP1B3	ATPase, Na+/K+ transporting, beta 3 polypeptide	NM_001679	2.07779e-10	1.8394e-06	3.01594	3.01594	+30' up vs rest
5320	11720411_s_at	CYP1B1	cytochrome P450, family 1, subfamily B, polypeptide 1	NM_000104	6.82209e-07	0.000647286	3.01412	3.01412	+30' up vs rest
9933	11725024_a_at	SOD2	superoxide dismutase 2, mitochondrial	NM_000636 /// NM_001024465 /// NM_001024466	8.45685e-07	0.000760163	2.99054	2.99054	+30' up vs rest
29481	11744572_a_at	KLF5	Kruppel-like factor 5 (intestinal)	NM_001730	1.62396e-05	0.00660356	2.97604	2.97604	+30' up vs rest
35011	11750102_x_at	ALDH1A3	aldehyde dehydrogenase 1 family, member A3	NM_000693	2.31226e-06	0.00156618	2.96806	2.96806	+30' up vs rest
13099	11728190_s_at	CXCR4	chemokine (C-X-C motif) receptor 4	NM_001008540 /// NM_003467	2.40478e-05	0.00883231	2.96466	2.96466	+30' up vs rest
2098	11717189_x_at	DNAJA1	DnaJ (Hsp40) homolog, subfamily A, member 1	NM_001539	2.24174e-12	5.35834e-08	2.96264	2.96264	+30' up vs rest
915	11716006_a_at	HYOU1	hypoxia up-regulated 1	NM_001130991 /// NM_006389	5.31264e-06	0.00278564	2.95363	2.95363	+30' up vs rest
16509	11731600_a_at	FOSL2	FOS-like antigen 2	NM_005253	2.29527e-10	1.95835e-06	2.94491	2.94491	+30' up vs rest
17982	11733073_a_at	DDX21	DEAD (Asp-Glu-Ala-Asp) box polypeptide 21	NM_004728	1.57558e-05	0.0064507	2.9427	2.9427	+30' up vs rest
6242	11721333_a_at	PLOD2	procollagen-lysine, 2-oxoglutarate 5-dioxygenase 2	NM_000935 /// NM_182943	1.41208e-06	0.0010962	2.94223	2.94223	+30' up vs rest
12691	11727782_a_at	TPM4	tropomyosin 4	NM_001145160 /// NM_003290	3.45462e-09	1.40186e-05	2.9359	2.9359	+30' up vs rest
25590	11740681_a_at	TGIF1	TGFB-induced factor homeobox 1	NM_003244 /// NM_170695 /// NM_173207 /// NM_173208 /// NM_173209 /// NM_173210 /// NM_	3.75382e-06	0.00219447	2.93445	2.93445	+30' up vs rest
24456	11739547_at	CSPG4	chondroitin sulfate proteoglycan 4	NM_001897	6.13973e-06	0.00306474	2.92738	2.92738	+30' up vs rest
2934	11718025_at	IL1R1	interleukin 1 receptor, type I	NM_000877	1.45561e-06	0.0011227	2.91994	2.91994	+30' up vs rest
16436	11731527_s_at	TRIM63	tripartite motif-containing 63	NM_032588	2.91677e-12	6.34301e-08	2.9168	2.9168	+30' up vs rest
36153	11751244_s_at	CNN2	calponin 2	NM_004368 /// NM_201277	2.47026e-08	6.41643e-05	2.91407	2.91407	+30' up vs rest
22339	11737430_a_at	MSR1	macrophage scavenger receptor 1	NM_002445 /// NM_138715 /// NM_138716	1.17196e-06	0.000959645	2.91268	2.91268	+30' up vs rest
4252	11719343_x_at	ATF3	activating transcription factor 3	NM_001030287 /// NM_001040619 /// NM_001674 /// NM_004024	4.78418e-05	0.015091	2.90493	2.90493	+30' up vs rest
39093	11754184_a_at	ALDH1A3	aldehyde dehydrogenase 1 family, member A3	NM_000693	9.32109e-08	0.000161498	2.90456	2.90456	+30' up vs rest
11972	11727063_a_at	UCK2	uridine-cytidine kinase 2	NM_012474	3.27571e-05	0.0112694	2.90414	2.90414	+30' up vs rest
38873	11753964_x_at	HSPH1	heat shock 105kDa/110kDa protein 1	NM_006644	7.28775e-11	6.96719e-07	2.90181	2.90181	+30' up vs rest
32318	11747409_s_at	ARHGDIA	Rho GDP dissociation inhibitor (GDI) alpha	NM_004309	4.45017e-07	0.000479295	2.8905	2.8905	+30' up vs rest
34283	11749374_a_at	MSN	moesin	NM_002444	2.41614e-09	1.08716e-05	2.88856	2.88856	+30' up vs rest
10841	11725932_a_at	HSPA5	heat shock 70kDa protein 5 (glucose-regulated protein, 78kDa)	NM_005347	2.60748e-06	0.00170808	2.88213	2.88213	+30' up vs rest
11332	11726423_a_at	SCN3B	sodium channel, voltage-gated, type III, beta	NM_001040151 /// NM_018400	6.32775e-07	0.000620068	2.88056	2.88056	+30' up vs rest
33310	11748401_x_at	TPM4	tropomyosin 4	NM_001145160 /// NM_003290	3.93977e-11	4.71305e-07	2.86677	2.86677	+30' up vs rest
48967	11764058_at	PRNP	Prion protein	NM_000311 /// NM_001080121 /// NM_001080122 /// NM_001080123 /// NM_183079	1.15191e-06	0.000946464	2.86568	2.86568	+30' up vs rest
28044	11743135_s_at	CEBPD	CCAAT/enhancer binding protein (C/EBP), delta	NM_005195	3.55068e-06	0.00212242	2.86523	2.86523	+30' up vs rest
33309	11748400_s_at	LOC643634 /// TPM4	similar to tropomyosin 4 /// tropomyosin 4	NM_001145160 /// NM_003290 /// XR_016808 /// XR_019021 /// XR_039579	4.11e-10	3.17455e-06	2.86367	2.86367	+30' up vs rest
7564	11722655_s_at	STK17A	serine/threonine kinase 17a	NM_004760	1.34771e-05	0.00571345	2.86153	2.86153	+30' up vs rest
34887	11749978_a_at	MVP	major vault protein	NM_005115 /// NM_017458	1.89656e-07	0.000257652	2.86097	2.86097	+30' up vs rest
2326	11717417_s_at	RHOU	ras homolog gene family, member U	NM_021205	6.4934e-06	0.00319459	2.85184	2.85184	+30' up vs rest
625	11715716_at	MSN	moesin	NM_002444	2.33741e-07	0.000298864	2.84743	2.84743	+30' up vs rest
45202	11760293_at	SOD2	superoxide dismutase 2, mitochondrial	NM_000636 /// NM_001024465 /// NM_001024466	2.01101e-07	0.000268621	2.84078	2.84078	+30' up vs rest
39681	11754772_s_at	NR4A1	nuclear receptor subfamily 4, group A, member 1	NM_002135 /// NM_173157	4.98638e-06	0.00267319	2.83831	2.83831	+30' up vs rest
6448	11721539_at	RAB15	RAB15, member RAS onocogene family	NM_198686	1.43514e-05	0.00600949	2.83358	2.83358	+30' up vs rest
21251	11736342_at	EGR3	early growth response 3	NM_004430	1.36567e-06	0.00107412	2.82606	2.82606	+30' up vs rest
19844	11734935_a_at	ARID5A	AT rich interactive domain 5A (MRF1-like)	NM_212481	4.70211e-06	0.00255517	2.81993	2.81993	+30' up vs rest
10354	11725445_x_at	BCL3	B-cell CLL/lymphoma 3	NM_005178	2.17067e-07	0.000283611	2.81988	2.81988	+30' up vs rest
28045	11743136_x_at	CEBPD	CCAAT/enhancer binding protein (C/EBP), delta	NM_005195	7.28596e-06	0.00349113	2.81328	2.81328	+30' up vs rest
33536	11748627_x_at	UGDH	UDP-glucose 6-dehydrogenase	NM_001184700 /// NM_001184701 /// NM_003359	7.73533e-06	0.00363363	2.81102	2.81102	+30' up vs rest
11468	11726559_s_at	LCP1	lymphocyte cytosolic protein 1 (L-plastin)	NM_002298	1.58537e-05	0.00647969	2.81034	2.81034	+30' up vs rest
17165	11732256_at	SHB	Src homology 2 domain containing adaptor protein B	NM_003028	1.71669e-05	0.00688692	2.798	2.798	+30' up vs rest
6211	11721302_a_at	CLEC2B	C-type lectin domain family 2, member B	NM_005127	6.72713e-06	0.00328928	2.79487	2.79487	+30' up vs rest
43017	11758108_s_at	EFEMP1	EGF-containing fibulin-like extracellular matrix protein 1	NM_001039348 /// NM_001039349 /// NM_004105	4.78425e-06	0.00259391	2.79242	2.79242	+30' up vs rest
36076	11751167_a_at	P2RX5	purinergic receptor P2X, ligand-gated ion channel, 5	NM_002561 /// NM_175080 /// NM_175081	1.45014e-05	0.00606168	2.79046	2.79046	+30' up vs rest
6350	11721441_x_at	C1orf63	chromosome 1 open reading frame 63	NM_020317	3.65537e-16	8.74126e-11	2.78967	2.78967	+30' up vs rest
13204	11728295_a_at	PKIG	protein kinase (cAMP-dependent, catalytic) inhibitor gamma	NM_007066 /// NM_181804 /// NM_181805	7.22327e-07	0.000677288	2.78177	2.78177	+30' up vs rest
8325	11723416_x_at	CNN2	calponin 2	NM_004368 /// NM_201277	2.16626e-06	0.00149697	2.78013	2.78013	+30' up vs rest
4937	11720028_x_at	LDLR	low density lipoprotein receptor	NM_000527	5.52281e-06	0.00285206	2.77888	2.77888	+30' up vs rest
545	11715636_a_at	SERPINE1	serpin peptidase inhibitor, clade E (nexin, plasminogen activator inhibitor type 1), me	NM_000602 /// NM_001165413	1.81544e-05	0.0071511	2.77543	2.77543	+30' up vs rest
27727	11742818_a_at	PLAUR	plasminogen activator, urokinase receptor	NM_001005376 /// NM_001005377 /// NM_002659	1.14672e-05	0.00506805	2.76869	2.76869	+30' up vs rest
3328	11718419_at	FCER1G	Fc fragment of IgE, high affinity I, receptor for; gamma polypeptide	NM_004106	4.84497e-05	0.0152225	2.76851	2.76851	+30' up vs rest
8000	11723091_s_at	FNIP2	folliculin interacting protein 2	NM_020840	3.9155e-06	0.00225047	2.75742	2.75742	+30' up vs rest
4589	11719680_x_at	TNFRSF10B	tumor necrosis factor receptor superfamily, member 10b	NM_003842 /// NM_147187 /// NR_027140	1.41639e-08	4.13488e-05	2.75687	2.75687	+30' up vs rest
19971	11735062_at	ITGB3	integrin, beta 3 (platelet glycoprotein IIIa, antigen CD61)	NM_000212	1.21562e-06	0.000985273	2.75508	2.75508	+30' up vs rest
28820	11743911_a_at	PLSCR1	phospholipid scramblase 1	NM_021105	5.10249e-07	0.000523607	2.75249	2.75249	+30' up vs rest
26428	11741519_s_at	CD14	CD14 molecule	NM_000591 /// NM_001040021 /// NM_001174104 /// NM_001174105	2.42639e-05	0.00889801	2.74899	2.74899	+30' up vs rest
43279	11758370_s_at	ETS2	v-ets erythroblastosis virus E26 oncogene homolog 2 (avian)	NM_005239	7.44364e-08	0.000137967	2.74718	2.74718	+30' up vs rest
42630	11757721_s_at	CSRNP1	cysteine-serine-rich nuclear protein 1	NM_033027	5.73994e-06	0.00292627	2.74519	2.74519	+30' up vs rest
37601	11752692_x_at	NRBF2	nuclear receptor binding factor 2	NM_030759	4.87583e-05	0.0152793	2.74319	2.74319	+30' up vs rest
2063	11717154_a_at	PLAU	plasminogen activator, urokinase	NM_001145031 /// NM_002658	3.06713e-06	0.00190977	2.74105	2.74105	+30' up vs rest
48938	11764029_at	CEBPD	CCAAT/enhancer binding protein (C/EBP), delta	NM_005195	2.99867e-06	0.00188184	2.74003	2.74003	+30' up vs rest
39028	11754119_a_at	PLAU	plasminogen activator, urokinase	NM_001145031 /// NM_002658	3.59553e-05	0.0121942	2.73005	2.73005	+30' up vs rest
29198	11744289_a_at	JMJD6	jumonji domain containing 6	NM_001081461 /// NM_015167	1.03158e-07	0.000173697	2.72319	2.72319	+30' up vs rest
27945	11743036_s_at	SAT1	spermidine/spermine N1-acetyltransferase 1	NM_002970 /// NR_027783	8.14548e-07	0.000743353	2.72306	2.72306	+30' up vs rest
42976	11758067_x_at	PPIA	peptidylprolyl isomerase A (cyclophilin A)	NM_021130	2.02107e-06	0.00141712	2.72224	2.72224	+30' up vs rest
10892	11725983_at	BHLHE40	basic helix-loop-helix family, member e40	NM_003670	2.24718e-08	5.97021e-05	2.72154	2.72154	+30' up vs rest
43084	11758175_s_at	SLC36A1	solute carrier family 36 (proton/amino acid symporter), member 1	NM_078483	6.53197e-07	0.000629756	2.7162	2.7162	+30' up vs rest
36942	11752033_x_at	HYOU1	hypoxia up-regulated 1	NM_001130991 /// NM_006389	2.55549e-05	0.00921595	2.71435	2.71435	+30' up vs rest
22962	11738053_x_at	PLAUR	plasminogen activator, urokinase receptor	NM_001005376 /// NM_001005377 /// NM_002659	2.00864e-05	0.00768427	2.70781	2.70781	+30' up vs rest
29929	11745020_a_at	TNFRSF12A	tumor necrosis factor receptor superfamily, member 12A	NM_016639	3.78251e-05	0.0126844	2.70416	2.70416	+30' up vs rest
21387	11736478_a_at	ELL2	elongation factor, RNA polymerase II, 2	NM_012081	3.72685e-06	0.00218941	2.6975	2.6975	+30' up vs rest
27619	11742710_a_at	SRGN	serglycin	NM_002727	5.38447e-06	0.00280485	2.69604	2.69604	+30' up vs rest
33533	11748624_a_at	HYOU1	hypoxia up-regulated 1	NM_001130991 /// NM_006389	1.96993e-05	0.00759693	2.69258	2.69258	+30' up vs rest
22680	11737771_a_at	PKIG	protein kinase (cAMP-dependent, catalytic) inhibitor gamma	NM_007066 /// NM_181804 /// NM_181805	2.70535e-06	0.00174824	2.68464	2.68464	+30' up vs rest
6890	11721981_x_at	SLC36A1	solute carrier family 36 (proton/amino acid symporter), member 1	NM_078483	3.58683e-07	0.000412313	2.67983	2.67983	+30' up vs rest
19461	11734552_a_at	CX3CL1	chemokine (C-X3-C motif) ligand 1	NM_002996	5.16475e-06	0.00273812	2.6794	2.6794	+30' up vs rest
18786	11733877_s_at	LMO7	LIM domain 7	NM_005358 /// NM_015842	4.33336e-06	0.00242648	2.67867	2.67867	+30' up vs rest
13552	11728643_s_at	ACTR3	ARP3 actin-related protein 3 homolog (yeast)	NM_005721	5.30283e-07	0.000539535	2.67675	2.67675	+30' up vs rest
29231	11744322_at	ABLIM2	actin binding LIM protein family, member 2	NM_001130083 /// NM_001130084 /// NM_001130085 /// NM_001130086 /// NM_001130087 /// NM	2.30456e-06	0.0015654	2.67401	2.67401	+30' up vs rest
8001	11723092_at	FNIP2	folliculin interacting protein 2	NM_020840	5.57121e-06	0.00286468	2.67267	2.67267	+30' up vs rest
14484	11729575_a_at	XBP1	X-box binding protein 1	NM_001079539 /// NM_005080	2.40576e-06	0.00160228	2.66917	2.66917	+30' up vs rest
21418	11736509_x_at	IL6R	interleukin 6 receptor	NM_000565 /// NM_181359	1.21409e-08	3.76929e-05	2.66723	2.66723	+30' up vs rest
7959	11723050_a_at	HSPA6	heat shock 70kDa protein 6 (HSP70B')	NM_002155	9.36272e-07	0.000817017	2.66583	2.66583	+30' up vs rest
16508	11731599_a_at	FOSL2	FOS-like antigen 2	NM_005253	1.42944e-09	7.43019e-06	2.66566	2.66566	+30' up vs rest
12724	11727815_at	UBASH3B	ubiquitin associated and SH3 domain containing B	NM_032873	4.86093e-05	0.0152526	2.66542	2.66542	+30' up vs rest
588	11715679_s_at	PRNP	prion protein	NM_000311 /// NM_001080121 /// NM_001080122 /// NM_001080123 /// NM_183079	5.09556e-06	0.00271347	2.66423	2.66423	+30' up vs rest
15832	11730923_x_at	ADAMTS4	ADAM metallopeptidase with thrombospondin type 1 motif, 4	NM_005099	9.92027e-05	0.0281035	2.66352	2.66352	+30' up vs rest
33941	11749032_x_at	ROD1	ROD1 regulator of differentiation 1 (S. pombe)	NM_001163788 /// NM_001163790 /// NM_005156	1.26819e-07	0.000198185	2.66146	2.66146	+30' up vs rest
19972	11735063_a_at	ITGB3	integrin, beta 3 (platelet glycoprotein IIIa, antigen CD61)	NM_000212	2.06001e-06	0.0014402	2.66121	2.66121	+30' up vs rest
42383	11757474_x_at	CLIC1	chloride intracellular channel 1	NM_001288	2.03944e-07	0.000270905	2.65359	2.65359	+30' up vs rest
36560	11751651_s_at	PLSCR1	phospholipid scramblase 1	NM_021105	3.39536e-06	0.00205527	2.6517	2.6517	+30' up vs rest
48939	11764030_x_at	CEBPD	CCAAT/enhancer binding protein (C/EBP), delta	NM_005195	1.01216e-05	0.00454046	2.65135	2.65135	+30' up vs rest
14233	11729324_s_at	ASB5	ankyrin repeat and SOCS box-containing 5	NM_080874	9.61836e-07	0.000833243	2.65041	2.65041	+30' up vs rest
41862	11756953_a_at	IL1R1	interleukin 1 receptor, type I	NM_000877	3.79934e-06	0.00221027	2.64669	2.64669	+30' up vs rest
354	11715445_a_at	DNAJB1	DnaJ (Hsp40) homolog, subfamily B, member 1	NM_006145	1.25885e-08	3.80539e-05	2.6375	2.6375	+30' up vs rest
38570	11753661_a_at	ID1	inhibitor of DNA binding 1, dominant negative helix-loop-helix protein	NM_002165 /// NM_181353	1.18475e-07	0.000190116	2.6364	2.6364	+30' up vs rest
41888	11756979_x_at	TUBA1B	tubulin, alpha 1b	NM_006082	1.37586e-07	0.000208208	2.63606	2.63606	+30' up vs rest
43392	11758483_s_at	ARRDC4	arrestin domain containing 4	NM_183376	4.70649e-05	0.0148852	2.63499	2.63499	+30' up vs rest
39126	11754217_x_at	ACTG1	actin, gamma 1	NM_001614	3.77415e-12	7.51842e-08	2.6348	2.6348	+30' up vs rest
42926	11758017_x_at	PPIA	peptidylprolyl isomerase A (cyclophilin A)	NM_021130	1.63785e-06	0.00122378	2.63328	2.63328	+30' up vs rest
6452	11721543_a_at	CSRNP1	cysteine-serine-rich nuclear protein 1	NM_033027	1.07645e-06	0.000906268	2.6328	2.6328	+30' up vs rest
32954	11748045_x_at	LDLR	low density lipoprotein receptor	NM_000527	3.17643e-06	0.00196249	2.63235	2.63235	+30' up vs rest
44914	11760005_x_at	DNAJA1	DnaJ (Hsp40) homolog, subfamily A, member 1	NM_001539	4.41656e-13	2.64029e-08	2.62852	2.62852	+30' up vs rest
33819	11748910_a_at	SOD2	superoxide dismutase 2, mitochondrial	NM_000636 /// NM_001024465 /// NM_001024466	9.08968e-07	0.000801971	2.62792	2.62792	+30' up vs rest
31883	11746974_a_at	LDLR	low density lipoprotein receptor	NM_000527	7.63513e-06	0.00361497	2.62688	2.62688	+30' up vs rest
40944	11756035_x_at	PFKFB3	6-phosphofructo-2-kinase/fructose-2,6-biphosphatase 3	NM_001145443 /// NM_004566	1.24712e-05	0.00541174	2.62247	2.62247	+30' up vs rest
28757	11743848_a_at	SLC2A5	solute carrier family 2 (facilitated glucose/fructose transporter), member 5	NM_001135585 /// NM_003039 /// NR_024180	3.38402e-08	7.77916e-05	2.61322	2.61322	+30' up vs rest
1035	11716126_x_at	ZYX	zyxin	NM_001010972 /// NM_003461	2.51939e-07	0.000315386	2.60475	2.60475	+30' up vs rest
27963	11743054_a_at	CHORDC1	cysteine and histidine-rich domain (CHORD)-containing 1	NM_001144073 /// NM_012124	1.90924e-09	9.13466e-06	2.60212	2.60212	+30' up vs rest
41320	11756411_a_at	STAB1	stabilin 1	NM_015136	1.0934e-07	0.000180298	2.59685	2.59685	+30' up vs rest
611	11715702_at	ITGA5	integrin, alpha 5 (fibronectin receptor, alpha polypeptide)	NM_002205	2.50878e-08	6.4495e-05	2.59498	2.59498	+30' up vs rest
22136	11737227_at	DYSFIP1	dysferlin interacting protein 1	NM_001007533	1.05872e-07	0.000175791	2.58251	2.58251	+30' up vs rest
7941	11723032_a_at	PLP2	proteolipid protein 2 (colonic epithelium-enriched)	NM_002668	3.69468e-06	0.00218123	2.5813	2.5813	+30' up vs rest
26868	11741959_x_at	IL6R	interleukin 6 receptor	NM_000565 /// NM_181359	1.52403e-07	0.000223556	2.57789	2.57789	+30' up vs rest
42918	11758009_s_at	AMPD3	adenosine monophosphate deaminase 3	NM_000480 /// NM_001025389 /// NM_001025390 /// NM_001172430 /// NM_001172431	4.29549e-05	0.0139735	2.57134	2.57134	+30' up vs rest
37868	11752959_x_at	ACTG1	actin, gamma 1	NM_001614	1.00485e-09	5.85828e-06	2.56533	2.56533	+30' up vs rest
37854	11752945_a_at	SLC36A1	solute carrier family 36 (proton/amino acid symporter), member 1	NM_078483	1.30871e-06	0.00104304	2.55592	2.55592	+30' up vs rest
6918	11722009_a_at	CLIC1	chloride intracellular channel 1	NM_001288	1.57726e-07	0.000227182	2.54178	2.54178	+30' up vs rest
7902	11722993_x_at	PLIN3	perilipin 3	NM_001164189 /// NM_001164194 /// NM_005817	3.08624e-05	0.01071	2.53776	2.53776	+30' up vs rest
4751	11719842_x_at	PHLDA3	pleckstrin homology-like domain, family A, member 3	NM_012396	3.04041e-05	0.0105971	2.53564	2.53564	+30' up vs rest
41134	11756225_s_at	DNAJB6	DnaJ (Hsp40) homolog, subfamily B, member 6	NM_005494 /// NM_058246	1.71978e-11	2.56873e-07	2.53267	2.53267	+30' up vs rest
1704	11716795_s_at	IFI16	interferon, gamma-inducible protein 16	NM_005531	4.30233e-07	0.00046972	2.52792	2.52792	+30' up vs rest
3281	11718372_x_at	NRBF2	nuclear receptor binding factor 2	NM_030759	1.5149e-05	0.00625584	2.52576	2.52576	+30' up vs rest
33940	11749031_a_at	ROD1	ROD1 regulator of differentiation 1 (S. pombe)	NM_001163788 /// NM_001163790 /// NM_005156	6.99467e-08	0.000133794	2.52248	2.52248	+30' up vs rest
1044	11716135_a_at	MVP	major vault protein	NM_005115 /// NM_017458	1.53208e-06	0.00116292	2.51574	2.51574	+30' up vs rest
1860	11716951_at	NANS	N-acetylneuraminic acid synthase	NM_018946	3.37735e-05	0.0115691	2.51461	2.51461	+30' up vs rest
38038	11753129_a_at	TM4SF1	transmembrane 4 L six family member 1	NM_014220	1.11184e-05	0.0049413	2.51378	2.51378	+30' up vs rest
3500	11718591_at	SDF2L1	stromal cell-derived factor 2-like 1	NM_022044	6.23336e-05	0.0187944	2.50948	2.50948	+30' up vs rest
2625	11717716_at	FNDC3B	fibronectin type III domain containing 3B	NM_001135095 /// NM_022763	4.76642e-08	9.90872e-05	2.50711	2.50711	+30' up vs rest
22760	11737851_a_at	KIAA1949	KIAA1949	NM_001134870 /// NM_133471	5.82202e-07	0.000584893	2.50437	2.50437	+30' up vs rest
4356	11719447_s_at	GBP2	guanylate binding protein 2, interferon-inducible	NM_004120	1.31241e-07	0.000201152	2.50435	2.50435	+30' up vs rest
42345	11757436_x_at	IFITM2	interferon induced transmembrane protein 2 (1-8D)	NM_006435	6.79031e-07	0.000646838	2.50359	2.50359	+30' up vs rest
38768	11753859_x_at	SNHG12	small nucleolar RNA host gene 12 (non-protein coding)	NR_024127	1.19197e-08	3.74643e-05	2.503	2.503	+30' up vs rest
13175	11728266_a_at	LILRB2	leukocyte immunoglobulin-like receptor, subfamily B (with TM and ITIM domains), member	NM_001080978 /// NM_005874	2.11483e-05	0.00797564	2.49834	2.49834	+30' up vs rest
10835	11725926_s_at	CLIC4	chloride intracellular channel 4	NM_013943	2.18407e-07	0.00028381	2.49721	2.49721	+30' up vs rest
41315	11756406_x_at	ADM	adrenomedullin	NM_001124	1.77345e-07	0.000245105	2.49582	2.49582	+30' up vs rest
42518	11757609_s_at	DLG5	discs, large homolog 5 (Drosophila)	NM_004747	1.78153e-06	0.00129867	2.49525	2.49525	+30' up vs rest
31259	11746350_a_at	PIM1	pim-1 oncogene	NM_002648	3.12153e-06	0.00193357	2.49456	2.49456	+30' up vs rest
3597	11718688_a_at	NES	nestin	NM_006617	1.54469e-07	0.000225205	2.49438	2.49438	+30' up vs rest
44531	11759622_s_at	DDX21	DEAD (Asp-Glu-Ala-Asp) box polypeptide 21	NM_004728	1.30011e-05	0.00558091	2.49322	2.49322	+30' up vs rest
12693	11727784_x_at	TPM4	tropomyosin 4	NM_001145160 /// NM_003290	1.39573e-08	4.12222e-05	2.49225	2.49225	+30' up vs rest
1238	11716329_s_at	GJA1	gap junction protein, alpha 1, 43kDa	NM_000165	8.32751e-07	0.000754207	2.48907	2.48907	+30' up vs rest
3309	11718400_a_at	PNP	purine nucleoside phosphorylase	NM_000270	6.8686e-05	0.0203757	2.48733	2.48733	+30' up vs rest
30078	11745169_a_at	DIAPH1	diaphanous homolog 1 (Drosophila)	NM_001079812 /// NM_005219	4.67894e-06	0.00254837	2.48696	2.48696	+30' up vs rest
21250	11736341_a_at	EGR3	early growth response 3	NM_004430	8.93094e-06	0.00408296	2.48672	2.48672	+30' up vs rest
31601	11746692_a_at	BAZ1A	bromodomain adjacent to zinc finger domain, 1A	NM_013448 /// NM_182648	1.47837e-07	0.000219552	2.48595	2.48595	+30' up vs rest
41350	11756441_x_at	CSF3R	colony stimulating factor 3 receptor (granulocyte)	NM_000760 /// NM_156038 /// NM_156039 /// NM_172313	8.10839e-05	0.0235567	2.48425	2.48425	+30' up vs rest
33568	11748659_a_at	EFEMP1	EGF-containing fibulin-like extracellular matrix protein 1	NM_001039348 /// NM_001039349 /// NM_004105	4.24159e-05	0.0138358	2.484	2.484	+30' up vs rest
4792	11719883_a_at	APOLD1	apolipoprotein L domain containing 1	NM_001130415 /// NM_030817	9.33197e-06	0.0042259	2.48026	2.48026	+30' up vs rest
1004	11716095_s_at	KLF6	Kruppel-like factor 6	NM_001160124 /// NM_001160125 /// NM_001300 /// NR_027653	4.0124e-06	0.00229513	2.47864	2.47864	+30' up vs rest
22448	11737539_a_at	PVR	poliovirus receptor	NM_001135768 /// NM_001135769 /// NM_001135770 /// NM_006505	3.19191e-05	0.0110287	2.47465	2.47465	+30' up vs rest
13738	11728829_at	INHBB	inhibin, beta B	NM_002193	2.49807e-05	0.00906356	2.47445	2.47445	+30' up vs rest
14232	11729323_a_at	ASB5	ankyrin repeat and SOCS box-containing 5	NM_080874	9.01372e-07	0.000798215	2.47396	2.47396	+30' up vs rest
13549	11728640_s_at	EDARADD /// ENO1	EDAR-associated death domain /// enolase 1, (alpha)	NM_001428 /// NM_080738 /// NM_145861	2.09312e-05	0.00791874	2.47079	2.47079	+30' up vs rest
42951	11758042_x_at	ACTG1	actin, gamma 1	NM_001614	2.26098e-11	3.17567e-07	2.47066	2.47066	+30' up vs rest
31371	11746462_a_at	LMO7	LIM domain 7	NM_005358 /// NM_015842	2.47473e-05	0.0090062	2.46928	2.46928	+30' up vs rest
1624	11716715_a_at	CTSB	cathepsin B	NM_001908 /// NM_147780 /// NM_147781 /// NM_147782 /// NM_147783	3.20166e-06	0.00197298	2.45556	2.45556	+30' up vs rest
6212	11721303_at	CLEC2B	C-type lectin domain family 2, member B	NM_005127	1.37739e-05	0.00581862	2.4508	2.4508	+30' up vs rest
28590	11743681_at	S100A16	S100 calcium binding protein A16	NM_080388	2.44432e-05	0.00893633	2.44844	2.44844	+30' up vs rest
35525	11750616_a_at	HYOU1	hypoxia up-regulated 1	NM_001130991 /// NM_006389	1.41617e-05	0.00594048	2.44739	2.44739	+30' up vs rest
371	11715462_x_at	LYZ	lysozyme	NM_000239	0.000135828	0.0372864	2.44624	2.44624	+30' up vs rest
18095	11733186_at	OSMR	oncostatin M receptor	NM_001168355 /// NM_003999	7.66693e-06	0.00362285	2.44474	2.44474	+30' up vs rest
41139	11756230_a_at	FLNB	filamin B, beta	NM_001164317 /// NM_001164318 /// NM_001164319 /// NM_001457	5.30406e-10	3.72839e-06	2.444	2.444	+30' up vs rest
21419	11736510_a_at	IL6R	interleukin 6 receptor	NM_000565 /// NM_181359	2.9172e-07	0.000355869	2.44314	2.44314	+30' up vs rest
4068	11719159_at	RAPH1	Ras association (RalGDS/AF-6) and pleckstrin homology domains 1	NM_203365 /// NM_213589	4.09633e-06	0.00232093	2.44293	2.44293	+30' up vs rest
6244	11721335_x_at	PLOD2	procollagen-lysine, 2-oxoglutarate 5-dioxygenase 2	NM_000935 /// NM_182943	8.42145e-06	0.00387971	2.43895	2.43895	+30' up vs rest
6888	11721979_at	SLC36A1	solute carrier family 36 (proton/amino acid symporter), member 1	NM_078483	3.6024e-06	0.00214262	2.43408	2.43408	+30' up vs rest
568	11715659_s_at	ERRFI1	ERBB receptor feedback inhibitor 1	NM_018948	2.72066e-05	0.00968019	2.43334	2.43334	+30' up vs rest
666	11715757_a_at	RGS2	regulator of G-protein signaling 2, 24kDa	NM_002923	8.16583e-06	0.00379854	2.42277	2.42277	+30' up vs rest
32708	11747799_x_at	ENO1	enolase 1, (alpha)	NM_001428	1.15154e-05	0.00507993	2.416	2.416	+30' up vs rest
1034	11716125_a_at	ZYX	zyxin	NM_001010972 /// NM_003461	6.06497e-07	0.000599229	2.41227	2.41227	+30' up vs rest
3279	11718370_a_at	NRBF2	nuclear receptor binding factor 2	NM_030759	2.76699e-05	0.00978678	2.40953	2.40953	+30' up vs rest
11258	11726349_a_at	ANKRD2	ankyrin repeat domain 2 (stretch responsive muscle)	NM_001129981 /// NM_020349	5.91291e-06	0.00298265	2.40864	2.40864	+30' up vs rest
10083	11725174_a_at	ADAP2	ArfGAP with dual PH domains 2	NM_018404	5.00481e-06	0.00267707	2.40833	2.40833	+30' up vs rest
8564	11723655_a_at	DNAJB11	DnaJ (Hsp40) homolog, subfamily B, member 11	NM_016306	2.93295e-06	0.00185031	2.40522	2.40522	+30' up vs rest
1575	11716666_a_at	ID3	inhibitor of DNA binding 3, dominant negative helix-loop-helix protein	NM_002167	3.86449e-09	1.54286e-05	2.40502	2.40502	+30' up vs rest
15928	11731019_x_at	AIF1	allograft inflammatory factor 1	NM_001623 /// NM_004847 /// NM_032955	1.7965e-05	0.0070999	2.40388	2.40388	+30' up vs rest
18725	11733816_a_at	RPL22L1	ribosomal protein L22-like 1	NM_001099645	2.88455e-06	0.00182943	2.40205	2.40205	+30' up vs rest
4750	11719841_s_at	PHLDA3	pleckstrin homology-like domain, family A, member 3	NM_012396	1.52783e-05	0.00628752	2.39832	2.39832	+30' up vs rest
29684	11744775_x_at	BZW1 /// BZW1L1	basic leucine zipper and W2 domains 1 /// basic leucine zipper and W2 domains 1 like 1	NM_014670 /// NR_026584	1.32866e-05	0.0056729	2.38971	2.38971	+30' up vs rest
3049	11718140_a_at	EMP3	epithelial membrane protein 3	NM_001425	3.75794e-05	0.0126197	2.38916	2.38916	+30' up vs rest
361	11715452_s_at	COL4A2	collagen, type IV, alpha 2	NM_001846	1.57373e-06	0.001187	2.38741	2.38741	+30' up vs rest
29254	11744345_x_at	TUBA1B	tubulin, alpha 1b	NM_006082	3.54667e-07	0.000411655	2.38518	2.38518	+30' up vs rest
7874	11722965_s_at	PLEKHA1	pleckstrin homology domain containing, family A (phosphoinositide binding specific) mem	NM_001001974 /// NM_021622	1.65664e-05	0.00670223	2.38422	2.38422	+30' up vs rest
1547	11716638_s_at	COL4A1	collagen, type IV, alpha 1	NM_001845	4.08247e-06	0.00231857	2.38149	2.38149	+30' up vs rest
12852	11727943_a_at	FPR3	formyl peptide receptor 3	NM_002030	7.89803e-05	0.0230295	2.38009	2.38009	+30' up vs rest
28019	11743110_at	NAMPT	nicotinamide phosphoribosyltransferase	NM_005746	5.40497e-05	0.0166537	2.3792	2.3792	+30' up vs rest
7939	11723030_at	CRISPLD2	cysteine-rich secretory protein LCCL domain containing 2	NM_031476	2.40778e-07	0.000304603	2.37555	2.37555	+30' up vs rest
148	11715239_x_at	IFITM3	interferon induced transmembrane protein 3 (1-8U)	NM_021034	1.53767e-06	0.00116347	2.3717	2.3717	+30' up vs rest
39460	11754551_x_at	ENO1	enolase 1, (alpha)	NM_001428	1.88823e-05	0.00736501	2.36992	2.36992	+30' up vs rest
33029	11748120_a_at	LCP2	lymphocyte cytosolic protein 2 (SH2 domain containing leukocyte protein of 76kDa)	NM_005565	1.10411e-07	0.000180817	2.36633	2.36633	+30' up vs rest
47694	11762785_x_at	ACTG1	actin, gamma 1	NM_001614	5.57716e-10	3.80985e-06	2.36205	2.36205	+30' up vs rest
1548	11716639_a_at	COL4A1	collagen, type IV, alpha 1	NM_001845	6.62204e-07	0.000635875	2.3608	2.3608	+30' up vs rest
18748	11733839_s_at	ABHD2	abhydrolase domain containing 2	NM_007011 /// NM_152924	3.35294e-07	0.00039492	2.3561	2.3561	+30' up vs rest
31160	11746251_x_at	CLIC1	chloride intracellular channel 1	NM_001288	1.37954e-06	0.00108147	2.35194	2.35194	+30' up vs rest
30324	11745415_a_at	DIAPH1	diaphanous homolog 1 (Drosophila)	NM_001079812 /// NM_005219	2.07243e-05	0.00786535	2.34922	2.34922	+30' up vs rest
32207	11747298_a_at	S100A16	S100 calcium binding protein A16	NM_080388	2.63843e-05	0.00942971	2.34873	2.34873	+30' up vs rest
48946	11764037_s_at	DNAJA1	DnaJ (Hsp40) homolog, subfamily A, member 1	NM_001539	5.01004e-10	3.63362e-06	2.34059	2.34059	+30' up vs rest
38970	11754061_x_at	IFITM2	interferon induced transmembrane protein 2 (1-8D)	NM_006435	3.90159e-06	0.00224788	2.33533	2.33533	+30' up vs rest
2714	11717805_a_at	CASP3	caspase 3, apoptosis-related cysteine peptidase	NM_004346 /// NM_032991	3.40724e-07	0.000399349	2.33476	2.33476	+30' up vs rest
30391	11745482_s_at	PRNP	prion protein	NM_000311 /// NM_001080121 /// NM_001080122 /// NM_001080123 /// NM_183079	4.83838e-06	0.00261732	2.33082	2.33082	+30' up vs rest
4697	11719788_s_at	TUBB2A	tubulin, beta 2A	NM_001069	9.56959e-07	0.000832032	2.33062	2.33062	+30' up vs rest
43557	11758648_s_at	KCTD10	potassium channel tetramerisation domain containing 10	NM_031954	8.70056e-07	0.000776233	2.33046	2.33046	+30' up vs rest
44553	11759644_at	OSMR	oncostatin M receptor	NM_001168355 /// NM_003999	6.64778e-06	0.00325714	2.32753	2.32753	+30' up vs rest
14630	11729721_s_at	LILRB3	leukocyte immunoglobulin-like receptor, subfamily B (with TM and ITIM domains), member	NM_001081450 /// NM_006864	6.32382e-05	0.0190192	2.32485	2.32485	+30' up vs rest
35983	11751074_x_at	ARHGDIA	Rho GDP dissociation inhibitor (GDI) alpha	NM_004309	6.78391e-06	0.00331027	2.32484	2.32484	+30' up vs rest
4749	11719840_at	PHLDA3	pleckstrin homology-like domain, family A, member 3	NM_012396	4.06142e-05	0.0134128	2.32193	2.32193	+30' up vs rest
1669	11716760_x_at	CASP4	caspase 4, apoptosis-related cysteine peptidase	NM_001225 /// NM_033306	1.76276e-06	0.00128892	2.32163	2.32163	+30' up vs rest
31457	11746548_s_at	CNN2	calponin 2	NM_004368 /// NM_201277	3.44933e-06	0.00207742	2.32069	2.32069	+30' up vs rest
32987	11748078_a_at	SLC43A2	solute carrier family 43, member 2	NM_152346	2.63365e-05	0.00942675	2.32035	2.32035	+30' up vs rest
9184	11724275_s_at	TMEM158	transmembrane protein 158 (gene/pseudogene)	NM_015444	0.000130825	0.0360786	2.31416	2.31416	+30' up vs rest
26161	11741252_a_at	RCC1 /// SNHG3-RCC1	regulator of chromosome condensation 1 /// SNHG3-RCC1 readthrough transcript	NM_001048194 /// NM_001048195 /// NM_001048197 /// NM_001048198 /// NM_001048199 /// NM	8.22077e-06	0.00381667	2.31221	2.31221	+30' up vs rest
34525	11749616_s_at	IGFBP4	insulin-like growth factor binding protein 4	NM_001552	1.2845e-06	0.00103062	2.30888	2.30888	+30' up vs rest
1027	11716118_a_at	PDIA4	protein disulfide isomerase family A, member 4	NM_004911	7.30525e-06	0.00349337	2.30471	2.30471	+30' up vs rest
40977	11756068_a_at	BACE2	beta-site APP-cleaving enzyme 2	NM_012105 /// NM_138991 /// NM_138992	1.05261e-06	0.000889327	2.30417	2.30417	+30' up vs rest
9680	11724771_x_at	FCGR2A	Fc fragment of IgG, low affinity IIa, receptor (CD32)	NM_001136219 /// NM_021642	1.83852e-05	0.00721821	2.30172	2.30172	+30' up vs rest
33644	11748735_s_at	BZW1	basic leucine zipper and W2 domains 1	NM_014670	5.07484e-05	0.0157994	2.29978	2.29978	+30' up vs rest
28943	11744034_a_at	VASP	vasodilator-stimulated phosphoprotein	NM_003370	5.10922e-06	0.0027147	2.29741	2.29741	+30' up vs rest
3926	11719017_a_at	CBFB	core-binding factor, beta subunit	NM_001755 /// NM_022845	4.55209e-07	0.000483735	2.29636	2.29636	+30' up vs rest
9958	11725049_s_at	ARHGDIA	Rho GDP dissociation inhibitor (GDI) alpha	NM_004309	6.17845e-06	0.00307764	2.29623	2.29623	+30' up vs rest
26359	11741450_a_at	P2RX5	purinergic receptor P2X, ligand-gated ion channel, 5	NM_002561 /// NM_175080 /// NM_175081	3.697e-05	0.0124852	2.29569	2.29569	+30' up vs rest
28021	11743112_at	S100A10	S100 calcium binding protein A10	NM_002966	8.12576e-05	0.0235785	2.2931	2.2931	+30' up vs rest
1653	11716744_x_at	TJP2	tight junction protein 2 (zona occludens 2)	NM_001170414 /// NM_001170415 /// NM_001170416 /// NM_001170630 /// NM_004817 /// NM_20	9.75679e-06	0.00439331	2.29121	2.29121	+30' up vs rest
42727	11757818_x_at	CFL1	cofilin 1 (non-muscle)	NM_005507	1.39457e-06	0.00108613	2.28931	2.28931	+30' up vs rest
5218	11720309_s_at	SERP1	stress-associated endoplasmic reticulum protein 1	NM_014445	4.62197e-06	0.00252886	2.28826	2.28826	+30' up vs rest
34496	11749587_x_at	FCGR2A	Fc fragment of IgG, low affinity IIa, receptor (CD32)	NM_001136219 /// NM_021642	8.30258e-05	0.0240042	2.28819	2.28819	+30' up vs rest
3600	11718691_a_at	SBNO2	strawberry notch homolog 2 (Drosophila)	NM_001100122 /// NM_014963	4.26825e-05	0.0139038	2.28627	2.28627	+30' up vs rest
34557	11749648_a_at	HIF1A	hypoxia inducible factor 1, alpha subunit (basic helix-loop-helix transcription factor)	NM_001530 /// NM_181054	5.92922e-06	0.00298458	2.27896	2.27896	+30' up vs rest
4662	11719753_a_at	ADAMTS9	ADAM metallopeptidase with thrombospondin type 1 motif, 9	NM_182920	3.21624e-07	0.000382589	2.27508	2.27508	+30' up vs rest
31176	11746267_x_at	CHRND	cholinergic receptor, nicotinic, delta	NM_000751	5.22949e-05	0.0162386	2.27156	2.27156	+30' up vs rest
12261	11727352_x_at	RARA	retinoic acid receptor, alpha	NM_000964 /// NM_001024809 /// NM_001145301 /// NM_001145302	2.2118e-06	0.00151966	2.26932	2.26932	+30' up vs rest
36050	11751141_a_at	ACTR3	ARP3 actin-related protein 3 homolog (yeast)	NM_005721	3.55994e-06	0.00212265	2.26884	2.26884	+30' up vs rest
26821	11741912_a_at	HSP90B1	heat shock protein 90kDa beta (Grp94), member 1	NM_003299	2.28402e-05	0.00847995	2.26832	2.26832	+30' up vs rest
42776	11757867_s_at	BZW1	basic leucine zipper and W2 domains 1	NM_014670	1.78025e-05	0.00705899	2.26347	2.26347	+30' up vs rest
42716	11757807_x_at	ACTG1	actin, gamma 1	NM_001614	6.33919e-11	6.58702e-07	2.26234	2.26234	+30' up vs rest
20552	11735643_a_at	RARRES1	retinoic acid receptor responder (tazarotene induced) 1	NM_002888 /// NM_206963	2.16051e-05	0.00808417	2.25992	2.25992	+30' up vs rest
7063	11722154_a_at	SGMS2	sphingomyelin synthase 2	NM_001136257 /// NM_001136258 /// NM_152621	0.000162578	0.043874	2.25988	2.25988	+30' up vs rest
2745	11717836_a_at	AIF1	allograft inflammatory factor 1	NM_001623 /// NM_004847 /// NM_032955	0.000131165	0.0361309	2.25669	2.25669	+30' up vs rest
36151	11751242_s_at	FCGR2A /// FCGR2C	Fc fragment of IgG, low affinity IIa, receptor (CD32) /// Fc fragment of IgG, low affin	NM_001136219 /// NM_021642 /// NM_201563	1.82617e-05	0.00718155	2.25592	2.25592	+30' up vs rest
43689	11758780_a_at	NOP16	NOP16 nucleolar protein homolog (yeast)	NM_016391	1.9444e-05	0.00752277	2.2556	2.2556	+30' up vs rest
34597	11749688_a_at	HYOU1	hypoxia up-regulated 1	NM_001130991 /// NM_006389	2.54005e-05	0.0091741	2.25471	2.25471	+30' up vs rest
2976	11718067_at	MYO1E	myosin IE	NM_004998	2.84191e-06	0.00180718	2.25292	2.25292	+30' up vs rest
11636	11726727_a_at	OBFC2A	oligonucleotide/oligosaccharide-binding fold containing 2A	NM_001031716 /// NR_024415	8.96645e-06	0.00409137	2.25283	2.25283	+30' up vs rest
33671	11748762_x_at	KLF5	Kruppel-like factor 5 (intestinal)	NM_001730	4.12902e-05	0.0135611	2.25221	2.25221	+30' up vs rest
9678	11724769_x_at	FCGR2A	Fc fragment of IgG, low affinity IIa, receptor (CD32)	NM_001136219 /// NM_021642	5.29798e-05	0.0163874	2.25204	2.25204	+30' up vs rest
18763	11733854_a_at	CD164	CD164 molecule, sialomucin	NM_001142401 /// NM_001142402 /// NM_001142403 /// NM_001142404 /// NM_006016	3.33108e-06	0.00202662	2.2478	2.2478	+30' up vs rest
41856	11756947_a_at	CTSB	cathepsin B	NM_001908 /// NM_147780 /// NM_147781 /// NM_147782 /// NM_147783	5.28094e-06	0.00278122	2.24749	2.24749	+30' up vs rest
43833	11758924_x_at	SOD2	superoxide dismutase 2, mitochondrial	NM_000636 /// NM_001024465 /// NM_001024466	1.3414e-05	0.00569679	2.24493	2.24493	+30' up vs rest
32447	11747538_a_at	MYD88	myeloid differentiation primary response gene (88)	NM_001172566 /// NM_001172567 /// NM_001172568 /// NM_001172569 /// NM_002468	2.56498e-05	0.00923624	2.24343	2.24343	+30' up vs rest
28825	11743916_a_at	NPC1	Niemann-Pick disease, type C1	NM_000271	5.29399e-06	0.00278196	2.23931	2.23931	+30' up vs rest
517	11715608_x_at	PPIB	peptidylprolyl isomerase B (cyclophilin B)	NM_000942	6.86181e-06	0.00332791	2.23571	2.23571	+30' up vs rest
19793	11734884_a_at	IL1RL1	interleukin 1 receptor-like 1	NM_003856 /// NM_016232	0.000104634	0.0294675	2.23101	2.23101	+30' up vs rest
38169	11753260_x_at	HSP90B1	heat shock protein 90kDa beta (Grp94), member 1	NM_003299	8.60341e-06	0.00394832	2.22949	2.22949	+30' up vs rest
3601	11718692_x_at	SBNO2	strawberry notch homolog 2 (Drosophila)	NM_001100122 /// NM_014963	4.08353e-05	0.0134672	2.22733	2.22733	+30' up vs rest
33621	11748712_a_at	PPRC1	peroxisome proliferator-activated receptor gamma, coactivator-related 1	NM_015062	2.89553e-06	0.00183154	2.22646	2.22646	+30' up vs rest
6181	11721272_at	LRRC59	leucine rich repeat containing 59	NM_018509	3.29584e-05	0.0113061	2.21968	2.21968	+30' up vs rest
36960	11752051_a_at	MYH9	myosin, heavy chain 9, non-muscle	NM_002473	1.53526e-08	4.37349e-05	2.21836	2.21836	+30' up vs rest
37155	11752246_a_at	STAB1	stabilin 1	NM_015136	4.34512e-07	0.000472235	2.21655	2.21655	+30' up vs rest
32683	11747774_a_at	SLC11A1	solute carrier family 11 (proton-coupled divalent metal ion transporters), member 1	NM_000578	0.00017855	0.0479138	2.21398	2.21398	+30' up vs rest
599	11715690_x_at	CD164	CD164 molecule, sialomucin	NM_001142401 /// NM_001142402 /// NM_001142403 /// NM_001142404 /// NM_006016	4.85453e-06	0.00262013	2.21212	2.21212	+30' up vs rest
338	11715429_s_at	ARF4	ADP-ribosylation factor 4	NM_001660	2.37161e-06	0.00158838	2.21074	2.21074	+30' up vs rest
40998	11756089_s_at	MSR1	macrophage scavenger receptor 1	NM_002445 /// NM_138715 /// NM_138716	2.19945e-05	0.00821699	2.20792	2.20792	+30' up vs rest
30079	11745170_a_at	DIAPH1	diaphanous homolog 1 (Drosophila)	NM_001079812 /// NM_005219	9.61083e-05	0.0272592	2.20726	2.20726	+30' up vs rest
25847	11740938_a_at	TGIF1	TGFB-induced factor homeobox 1	NM_003244 /// NM_170695 /// NM_173207 /// NM_173208 /// NM_173209 /// NM_173210 /// NM_	4.81671e-05	0.0151736	2.20338	2.20338	+30' up vs rest
26429	11741520_x_at	CD14	CD14 molecule	NM_000591 /// NM_001040021 /// NM_001174104 /// NM_001174105	0.000112982	0.0316323	2.20309	2.20309	+30' up vs rest
38678	11753769_x_at	SBNO2	strawberry notch homolog 2 (Drosophila)	NM_001100122 /// NM_014963	8.52359e-05	0.0245541	2.2026	2.2026	+30' up vs rest
374	11715465_at	IGFBP4	insulin-like growth factor binding protein 4	NM_001552	5.54539e-06	0.00285755	2.20253	2.20253	+30' up vs rest
2626	11717717_at	FNDC3B	fibronectin type III domain containing 3B	NM_001135095 /// NM_022763	2.64534e-05	0.00944032	2.2014	2.2014	+30' up vs rest
29705	11744796_a_at	DAB2	disabled homolog 2, mitogen-responsive phosphoprotein (Drosophila)	NM_001343	7.09236e-08	0.000134586	2.20004	2.20004	+30' up vs rest
36154	11751245_x_at	CNN2	calponin 2	NM_004368 /// NM_201277	1.87513e-06	0.00133834	2.19536	2.19536	+30' up vs rest
34742	11749833_s_at	AGT	angiotensinogen (serpin peptidase inhibitor, clade A, member 8)	NM_000029	2.06651e-06	0.00144053	2.19527	2.19527	+30' up vs rest
33224	11748315_s_at	PRNP	prion protein	NM_000311 /// NM_001080121 /// NM_001080122 /// NM_001080123 /// NM_183079	1.28153e-05	0.00552096	2.19394	2.19394	+30' up vs rest
39967	11755058_a_at	BAZ1A	bromodomain adjacent to zinc finger domain, 1A	NM_013448 /// NM_182648	3.64845e-06	0.00215927	2.19228	2.19228	+30' up vs rest
15345	11730436_x_at	TAF1D	TATA box binding protein (TBP)-associated factor, RNA polymerase I, D, 41kDa	NM_024116	2.24782e-07	0.000290516	2.19052	2.19052	+30' up vs rest
38044	11753135_a_at	DIAPH1	diaphanous homolog 1 (Drosophila)	NM_001079812 /// NM_005219	1.00316e-06	0.000859693	2.19029	2.19029	+30' up vs rest
1619	11716710_a_at	ADM	adrenomedullin	NM_001124	9.17501e-07	0.000806524	2.18893	2.18893	+30' up vs rest
26822	11741913_s_at	HSP90B1	heat shock protein 90kDa beta (Grp94), member 1	NM_003299	1.39307e-05	0.00587447	2.18772	2.18772	+30' up vs rest
30077	11745168_s_at	DIAPH1	diaphanous homolog 1 (Drosophila)	NM_001079812 /// NM_005219	4.30448e-05	0.0139837	2.18767	2.18767	+30' up vs rest
29042	11744133_s_at	ZSWIM6	zinc finger, SWIM-type containing 6	NM_020928	3.98783e-08	8.58722e-05	2.18067	2.18067	+30' up vs rest
42455	11757546_x_at	MICALL2	MICAL-like 2	NM_182924	2.66578e-06	0.00173203	2.18025	2.18025	+30' up vs rest
48685	11763776_a_at	C1orf38	chromosome 1 open reading frame 38	NM_001039477 /// NM_001105556 /// NM_004848	4.19123e-05	0.0137277	2.17995	2.17995	+30' up vs rest
3598	11718689_at	NES	nestin	NM_006617	4.78286e-07	0.000497209	2.17884	2.17884	+30' up vs rest
28022	11743113_x_at	S100A10	S100 calcium binding protein A10	NM_002966	8.25554e-05	0.0238971	2.17883	2.17883	+30' up vs rest
32362	11747453_a_at	KIAA1949	KIAA1949	NM_001134870 /// NM_133471	1.09164e-06	0.000909445	2.17801	2.17801	+30' up vs rest
39517	11754608_x_at	HSP90B1	heat shock protein 90kDa beta (Grp94), member 1	NM_003299	1.73769e-05	0.00694786	2.17788	2.17788	+30' up vs rest
10836	11725927_a_at	CLIC4	chloride intracellular channel 4	NM_013943	7.95781e-08	0.000143061	2.17665	2.17665	+30' up vs rest
20650	11735741_s_at	RASA3	RAS p21 protein activator 3	NM_007368	5.06077e-06	0.00270096	2.17435	2.17435	+30' up vs rest
42466	11757557_s_at	CADM1	cell adhesion molecule 1	NM_001098517 /// NM_014333	7.10054e-05	0.0209339	2.16957	2.16957	+30' up vs rest
6043	11721134_at	GFPT2	glutamine-fructose-6-phosphate transaminase 2	NM_005110	1.74352e-06	0.00127876	2.16727	2.16727	+30' up vs rest
30076	11745167_a_at	DIAPH1	diaphanous homolog 1 (Drosophila)	NM_001079812 /// NM_005219	3.39507e-05	0.0115966	2.16717	2.16717	+30' up vs rest
3941	11719032_a_at	FADS3	fatty acid desaturase 3	NM_021727	4.42311e-06	0.00246519	2.16555	2.16555	+30' up vs rest
39707	11754798_s_at	CD164	CD164 molecule, sialomucin	NM_001142401 /// NM_001142402 /// NM_001142403 /// NM_001142404 /// NM_006016	5.9259e-07	0.000590368	2.1647	2.1647	+30' up vs rest
39886	11754977_x_at	CTSB	cathepsin B	NM_001908 /// NM_147780 /// NM_147781 /// NM_147782 /// NM_147783	3.65759e-05	0.0123696	2.16458	2.16458	+30' up vs rest
43595	11758686_s_at	CD164	CD164 molecule, sialomucin	NM_001142401 /// NM_001142402 /// NM_001142403 /// NM_001142404 /// NM_006016	7.78263e-07	0.000721251	2.16383	2.16383	+30' up vs rest
21272	11736363_s_at	C13orf33	chromosome 13 open reading frame 33	NM_032849	4.4796e-05	0.0143768	2.16213	2.16213	+30' up vs rest
598	11715689_a_at	CD164	CD164 molecule, sialomucin	NM_001142401 /// NM_001142402 /// NM_001142403 /// NM_001142404 /// NM_006016	5.42584e-06	0.00281414	2.1615	2.1615	+30' up vs rest
26969	11742060_x_at	CHORDC1	cysteine and histidine-rich domain (CHORD)-containing 1	NM_001144073 /// NM_012124	1.66425e-07	0.000235457	2.15987	2.15987	+30' up vs rest
2746	11717837_x_at	AIF1	allograft inflammatory factor 1	NM_001623 /// NM_004847 /// NM_032955	9.52279e-05	0.0270737	2.15682	2.15682	+30' up vs rest
23918	11739009_a_at	MYH9	myosin, heavy chain 9, non-muscle	NM_002473	1.27752e-07	0.000198347	2.15551	2.15551	+30' up vs rest
1487	11716578_at	TMEM43	transmembrane protein 43	NM_024334	1.30729e-05	0.00560165	2.15515	2.15515	+30' up vs rest
21271	11736362_s_at	C13orf33	chromosome 13 open reading frame 33	NM_032849	4.40463e-05	0.0142125	2.15507	2.15507	+30' up vs rest
44709	11759800_at	AKAP6	A kinase (PRKA) anchor protein 6	NM_004274	9.89867e-07	0.000851357	2.15384	2.15384	+30' up vs rest
29706	11744797_s_at	DAB2	disabled homolog 2, mitogen-responsive phosphoprotein (Drosophila)	NM_001343	7.97236e-06	0.00372303	2.15307	2.15307	+30' up vs rest
3540	11718631_at	SERTAD1	SERTA domain containing 1	NM_013376	2.87698e-05	0.0101011	2.15075	2.15075	+30' up vs rest
14322	11729413_a_at	LRRC8A	leucine rich repeat containing 8 family, member A	NM_001127244 /// NM_001127245 /// NM_019594	6.04232e-06	0.00302876	2.14827	2.14827	+30' up vs rest
6155	11721246_x_at	BGN	biglycan	NM_001711	1.22494e-05	0.00534458	2.14671	2.14671	+30' up vs rest
48079	11763170_s_at	FOSL2	FOS-like antigen 2	NM_005253	1.16688e-08	3.72215e-05	2.14653	2.14653	+30' up vs rest
35999	11751090_a_at	CBLB	Cas-Br-M (murine) ecotropic retroviral transforming sequence b	NM_170662	9.30916e-06	0.00422357	2.14649	2.14649	+30' up vs rest
31822	11746913_x_at	NHEDC2	Na+/H+ exchanger domain containing 2	NM_178833	1.07914e-05	0.00481384	2.14621	2.14621	+30' up vs rest
1246	11716337_s_at	INSIG1	insulin induced gene 1	NM_005542 /// NM_198336 /// NM_198337	6.92629e-05	0.020496	2.14508	2.14508	+30' up vs rest
35317	11750408_a_at	CD97	CD97 molecule	NM_001025160 /// NM_001784 /// NM_078481	7.70435e-06	0.0036262	2.14455	2.14455	+30' up vs rest
18508	11733599_s_at	METRNL	meteorin, glial cell differentiation regulator-like	NM_001004431	2.04053e-05	0.00778134	2.14158	2.14158	+30' up vs rest
2167	11717258_a_at	PIM1	pim-1 oncogene	NM_002648	5.61636e-06	0.0028817	2.13787	2.13787	+30' up vs rest
6364	11721455_s_at	SERPINA1	serpin peptidase inhibitor, clade A (alpha-1 antiproteinase, antitrypsin), member 1	NM_000295 /// NM_001002235 /// NM_001002236 /// NM_001127700 /// NM_001127701 /// NM_00	0.000129764	0.0358275	2.13763	2.13763	+30' up vs rest
4698	11719789_x_at	TUBB2A	tubulin, beta 2A	NM_001069	2.61913e-06	0.00171102	2.13528	2.13528	+30' up vs rest
9679	11724770_s_at	FCGR2A	Fc fragment of IgG, low affinity IIa, receptor (CD32)	NM_001136219 /// NM_021642	3.84547e-05	0.0128415	2.13491	2.13491	+30' up vs rest
11294	11726385_a_at	MT1X	metallothionein 1X	NM_005952	4.96699e-06	0.00266878	2.13464	2.13464	+30' up vs rest
1233	11716324_a_at	ICMT	isoprenylcysteine carboxyl methyltransferase	NM_012405	4.34196e-05	0.0140482	2.13338	2.13338	+30' up vs rest
36336	11751427_a_at	DNAJB1	DnaJ (Hsp40) homolog, subfamily B, member 1	NM_006145	1.75617e-08	4.93615e-05	2.13217	2.13217	+30' up vs rest
9484	11724575_at	ECE2	endothelin converting enzyme 2	NM_001037324 /// NM_001100120 /// NM_001100121 /// NM_014693 /// NM_032331	8.65985e-05	0.0249166	2.13192	2.13192	+30' up vs rest
6483	11721574_a_at	ELF4	E74-like factor 4 (ets domain transcription factor)	NM_001127197 /// NM_001421	4.91523e-08	0.000101313	2.12941	2.12941	+30' up vs rest
4087	11719178_a_at	PVR	poliovirus receptor	NM_001135768 /// NM_001135769 /// NM_001135770 /// NM_006505	3.11054e-05	0.0107631	2.12616	2.12616	+30' up vs rest
28986	11744077_at	ARPC1B /// LOC653888	actin related protein 2/3 complex, subunit 1B, 41kDa /// similar to Actin-related prote	NM_005720 /// XM_936251	1.26983e-06	0.00102228	2.1257	2.1257	+30' up vs rest
6154	11721245_s_at	BGN	biglycan	NM_001711	3.87255e-05	0.0129139	2.1243	2.1243	+30' up vs rest
594	11715685_s_at	ARPC5	actin related protein 2/3 complex, subunit 5, 16kDa	NM_005717	4.13701e-07	0.000455834	2.12404	2.12404	+30' up vs rest
48100	11763191_at	PRICKLE3	prickle homolog 3 (Drosophila)	NM_006150	1.99996e-05	0.00766332	2.12348	2.12348	+30' up vs rest
2894	11717985_a_at	PITPNB	phosphatidylinositol transfer protein, beta	NM_012399	4.71795e-07	0.000492603	2.1223	2.1223	+30' up vs rest
42544	11757635_a_at	TYROBP	TYRO protein tyrosine kinase binding protein	NM_001173514 /// NM_001173515 /// NM_003332 /// NM_198125 /// NR_033390	0.000148171	0.0404425	2.1216	2.1216	+30' up vs rest
48864	11763955_at	SCARNA10	small Cajal body-specific RNA 10	NR_004387	0.000150041	0.0409063	2.12059	2.12059	+30' up vs rest
38464	11753555_a_at	CD53	CD53 molecule	NM_000560 /// NM_001040033	2.56943e-05	0.00923834	2.12017	2.12017	+30' up vs rest
36419	11751510_s_at	RARA	retinoic acid receptor, alpha	NM_000964 /// NM_001024809 /// NM_001145301 /// NM_001145302	6.52332e-08	0.000126807	2.12002	2.12002	+30' up vs rest
10241	11725332_a_at	CTSL1	cathepsin L1	NM_001912 /// NM_145918	7.19238e-05	0.0211525	2.11864	2.11864	+30' up vs rest
16331	11731422_s_at	FCGR3A	Fc fragment of IgG, low affinity IIIa, receptor (CD16a)	NM_000569 /// NM_001127592 /// NM_001127593 /// NM_001127595 /// NM_001127596	0.000129232	0.0357218	2.11831	2.11831	+30' up vs rest
39205	11754296_a_at	AEN	apoptosis enhancing nuclease	NM_022767	1.97323e-05	0.00759742	2.11673	2.11673	+30' up vs rest
37876	11752967_x_at	HSP90B1	heat shock protein 90kDa beta (Grp94), member 1	NM_003299	1.68395e-05	0.00680124	2.11599	2.11599	+30' up vs rest
1651	11716742_a_at	TJP2	tight junction protein 2 (zona occludens 2)	NM_001170414 /// NM_001170415 /// NM_001170416 /// NM_001170630 /// NM_004817 /// NM_20	2.32454e-06	0.00157005	2.11567	2.11567	+30' up vs rest
10217	11725308_a_at	CALU	calumenin	NM_001130674 /// NM_001219	1.50978e-05	0.00624546	2.1142	2.1142	+30' up vs rest
576	11715667_s_at	TPM3	tropomyosin 3	NM_001043351 /// NM_001043352 /// NM_001043353 /// NM_152263 /// NM_153649	5.14798e-07	0.000526018	2.11367	2.11367	+30' up vs rest
12752	11727843_a_at	SLC11A1	solute carrier family 11 (proton-coupled divalent metal ion transporters), member 1	NM_000578	0.000156118	0.0423699	2.11355	2.11355	+30' up vs rest
29862	11744953_a_at	ANXA1	annexin A1	NM_000700	1.18675e-05	0.00522565	2.11297	2.11297	+30' up vs rest
612	11715703_s_at	ITGA5	integrin, alpha 5 (fibronectin receptor, alpha polypeptide)	NM_002205	1.76103e-07	0.000244803	2.11224	2.11224	+30' up vs rest
37654	11752745_x_at	LGMN	legumain	NM_001008530 /// NM_005606	7.24228e-05	0.0212731	2.11159	2.11159	+30' up vs rest
41574	11756665_a_at	CD164	CD164 molecule, sialomucin	NM_001142401 /// NM_001142402 /// NM_001142403 /// NM_001142404 /// NM_006016	2.19423e-06	0.00151193	2.11139	2.11139	+30' up vs rest
828	11715919_a_at	SH3BGRL3	SH3 domain binding glutamic acid-rich protein like 3	NM_031286	4.35885e-05	0.0140838	2.11097	2.11097	+30' up vs rest
15635	11730726_s_at	AGT	angiotensinogen (serpin peptidase inhibitor, clade A, member 8)	NM_000029	1.97485e-06	0.00139288	2.11084	2.11084	+30' up vs rest
39515	11754606_a_at	HSP90B1	heat shock protein 90kDa beta (Grp94), member 1	NM_003299	1.26465e-05	0.00547784	2.11051	2.11051	+30' up vs rest
4748	11719839_a_at	CASP3	caspase 3, apoptosis-related cysteine peptidase	NM_004346 /// NM_032991	2.79305e-06	0.00178561	2.10914	2.10914	+30' up vs rest
6145	11721236_a_at	LHFPL2	lipoma HMGIC fusion partner-like 2	NM_005779	5.95355e-05	0.0181106	2.10689	2.10689	+30' up vs rest
2475	11717566_at	EMP1	epithelial membrane protein 1	NM_001423	4.72367e-05	0.0149198	2.10616	2.10616	+30' up vs rest
18705	11733796_s_at	RCAN1	regulator of calcineurin 1	NM_004414 /// NM_203417 /// NM_203418	5.48234e-06	0.00283729	2.10572	2.10572	+30' up vs rest
18958	11734049_a_at	SEH1L	SEH1-like (S. cerevisiae)	NM_001013437 /// NM_031216	6.90212e-06	0.00334068	2.10229	2.10229	+30' up vs rest
3553	11718644_x_at	OSBPL8	oxysterol binding protein-like 8	NM_001003712 /// NM_020841	9.01731e-06	0.00410674	2.10092	2.10092	+30' up vs rest
29836	11744927_x_at	NHEDC2	Na+/H+ exchanger domain containing 2	NM_178833	1.61299e-05	0.00658132	2.09917	2.09917	+30' up vs rest
5277	11720368_a_at	TMEM2	transmembrane protein 2	NM_001135820 /// NM_013390	8.27197e-06	0.003833	2.09901	2.09901	+30' up vs rest
41963	11757054_x_at	TMEM43	transmembrane protein 43	NM_024334	2.34744e-05	0.00866161	2.09834	2.09834	+30' up vs rest
6357	11721448_a_at	ETF1	eukaryotic translation termination factor 1	NM_004730	3.73665e-06	0.00218979	2.09652	2.09652	+30' up vs rest
29688	11744779_a_at	FAM13A	family with sequence similarity 13, member A	NM_001015045 /// NM_014883	2.22737e-05	0.00830833	2.09612	2.09612	+30' up vs rest
1654	11716745_s_at	FAM60A	family with sequence similarity 60, member A	NM_001135811 /// NM_001135812 /// NM_021238	4.57565e-07	0.000484088	2.09518	2.09518	+30' up vs rest
24003	11739094_a_at	CXCR4	chemokine (C-X-C motif) receptor 4	NM_001008540 /// NM_003467	0.000140997	0.038661	2.09493	2.09493	+30' up vs rest
5703	11720794_a_at	SRPX	sushi-repeat-containing protein, X-linked	NM_001170750 /// NM_001170751 /// NM_001170752 /// NM_006307	4.91687e-06	0.0026478	2.09261	2.09261	+30' up vs rest
44312	11759403_x_at	VCAN	versican	NM_001126336 /// NM_001164097 /// NM_001164098 /// NM_004385	3.0328e-06	0.00189828	2.0926	2.0926	+30' up vs rest
3176	11718267_a_at	ANGPTL2	angiopoietin-like 2	NM_012098	7.72692e-07	0.000718874	2.09217	2.09217	+30' up vs rest
30039	11745130_x_at	HMGB3	high-mobility group box 3	NM_005342	5.80426e-05	0.0177015	2.09154	2.09154	+30' up vs rest
38555	11753646_x_at	CFL1	cofilin 1 (non-muscle)	NM_005507	1.01574e-06	0.000867366	2.09105	2.09105	+30' up vs rest
38554	11753645_a_at	CFL1	cofilin 1 (non-muscle)	NM_005507	2.80392e-06	0.00178778	2.09103	2.09103	+30' up vs rest
39051	11754142_x_at	PTMA	prothymosin, alpha	NM_001099285 /// NM_002823	6.3576e-07	0.00062045	2.0901	2.0901	+30' up vs rest
12725	11727816_at	UBASH3B	ubiquitin associated and SH3 domain containing B	NM_032873	0.000125995	0.0349483	2.08992	2.08992	+30' up vs rest
13637	11728728_s_at	ADRB2	adrenergic, beta-2-, receptor, surface	NM_000024	3.02626e-05	0.0105632	2.08969	2.08969	+30' up vs rest
35014	11750105_x_at	HNRNPAB	heterogeneous nuclear ribonucleoprotein A/B	NM_004499 /// NM_031266	1.49197e-06	0.00113971	2.08948	2.08948	+30' up vs rest
48533	11763624_x_at	GADD45B	growth arrest and DNA-damage-inducible, beta	NM_015675	0.000134722	0.0370254	2.08891	2.08891	+30' up vs rest
28642	11743733_s_at	RCAN1	regulator of calcineurin 1	NM_004414 /// NM_203417 /// NM_203418	5.36025e-06	0.00279833	2.08833	2.08833	+30' up vs rest
8714	11723805_a_at	AKAP12	A kinase (PRKA) anchor protein 12	NM_005100 /// NM_144497	3.42536e-06	0.00206819	2.08759	2.08759	+30' up vs rest
27008	11742099_x_at	CD164	CD164 molecule, sialomucin	NM_001142401 /// NM_001142402 /// NM_001142403 /// NM_001142404 /// NM_006016	7.38811e-06	0.00351892	2.08723	2.08723	+30' up vs rest
15753	11730844_a_at	PIK3R3	phosphoinositide-3-kinase, regulatory subunit 3 (gamma)	NM_001114172 /// NM_003629	1.85384e-06	0.00133109	2.0872	2.0872	+30' up vs rest
2627	11717718_at	FNDC3B	fibronectin type III domain containing 3B	NM_001135095 /// NM_022763	7.82736e-07	0.000722595	2.08651	2.08651	+30' up vs rest
914	11716005_a_at	HYOU1	hypoxia up-regulated 1	NM_001130991 /// NM_006389	4.69546e-05	0.01487	2.08643	2.08643	+30' up vs rest
30080	11745171_x_at	DIAPH1	diaphanous homolog 1 (Drosophila)	NM_001079812 /// NM_005219	0.000124953	0.0346995	2.08553	2.08553	+30' up vs rest
43117	11758208_s_at	KLF2	Kruppel-like factor 2 (lung)	NM_016270	2.07478e-07	0.000274077	2.08549	2.08549	+30' up vs rest
4554	11719645_a_at	GATAD2A	GATA zinc finger domain containing 2A	NM_017660	3.76392e-06	0.00219501	2.08515	2.08515	+30' up vs rest
1625	11716716_x_at	CTSB	cathepsin B	NM_001908 /// NM_147780 /// NM_147781 /// NM_147782 /// NM_147783	2.50828e-05	0.00908681	2.0851	2.0851	+30' up vs rest
4669	11719760_at	ARRDC4	arrestin domain containing 4	NM_183376	0.000151093	0.0411463	2.08483	2.08483	+30' up vs rest
40190	11755281_a_at	TGFBI	transforming growth factor, beta-induced, 68kDa	NM_000358	2.45762e-05	0.00897125	2.08285	2.08285	+30' up vs rest
43620	11758711_x_at	YWHAZ	tyrosine 3-monooxygenase/tryptophan 5-monooxygenase activation protein, zeta polypeptid	NM_001135699 /// NM_001135700 /// NM_001135701 /// NM_001135702 /// NM_003406 /// NM_14	4.54379e-08	9.52523e-05	2.08185	2.08185	+30' up vs rest
35861	11750952_a_at	CHRND	cholinergic receptor, nicotinic, delta	NM_000751	4.09044e-05	0.0134714	2.07898	2.07898	+30' up vs rest
21542	11736633_at	AAK1	AP2 associated kinase 1	NM_014911	3.69197e-08	8.25015e-05	2.07687	2.07687	+30' up vs rest
30315	11745406_a_at	MICALL2	MICAL-like 2	NM_182924	7.32292e-08	0.000137867	2.07661	2.07661	+30' up vs rest
2325	11717416_a_at	RHOU	ras homolog gene family, member U	NM_021205	4.01518e-05	0.0132968	2.07313	2.07313	+30' up vs rest
15640	11730731_s_at	DNAJB9	DnaJ (Hsp40) homolog, subfamily B, member 9	NM_012328	5.25299e-05	0.0162904	2.07257	2.07257	+30' up vs rest
42260	11757351_a_at	TAP1	transporter 1, ATP-binding cassette, sub-family B (MDR/TAP)	NM_000593	6.13658e-08	0.000120267	2.07227	2.07227	+30' up vs rest
39314	11754405_s_at	CLIC4	chloride intracellular channel 4	NM_013943	4.07231e-07	0.000452879	2.07191	2.07191	+30' up vs rest
516	11715607_at	PPIB	peptidylprolyl isomerase B (cyclophilin B)	NM_000942	1.75926e-05	0.00701065	2.07144	2.07144	+30' up vs rest
10383	11725474_a_at	MAP3K5	mitogen-activated protein kinase kinase kinase 5	NM_005923	0.000143757	0.0393725	2.07042	2.07042	+30' up vs rest
26284	11741375_a_at	CADM1	cell adhesion molecule 1	NM_001098517 /// NM_014333	4.54402e-05	0.0145445	2.07033	2.07033	+30' up vs rest
48393	11763484_x_at	LRP10	low density lipoprotein receptor-related protein 10	NM_014045	4.32404e-05	0.0140092	2.06962	2.06962	+30' up vs rest
30841	11745932_x_at	TMSB10	thymosin beta 10	NM_021103	2.22954e-06	0.00152746	2.06887	2.06887	+30' up vs rest
4746	11719837_a_at	LGALS8	lectin, galactoside-binding, soluble, 8	NM_006499 /// NM_201543 /// NM_201544 /// NM_201545	6.43068e-06	0.00317026	2.06861	2.06861	+30' up vs rest
39516	11754607_s_at	HSP90B1	heat shock protein 90kDa beta (Grp94), member 1	NM_003299	2.05201e-05	0.00780025	2.06836	2.06836	+30' up vs rest
13715	11728806_a_at	CADM1	cell adhesion molecule 1	NM_001098517 /// NM_014333	0.000121875	0.0339631	2.06831	2.06831	+30' up vs rest
48613	11763704_a_at	SAT1	spermidine/spermine N1-acetyltransferase 1	NM_002970 /// NR_027783	1.48483e-05	0.0061636	2.06815	2.06815	+30' up vs rest
41962	11757053_a_at	TMEM43	transmembrane protein 43	NM_024334	1.72011e-05	0.00688909	2.06756	2.06756	+30' up vs rest
38407	11753498_at	SLED1	RTFV9368	NR_003542	5.91531e-05	0.0180172	2.06711	2.06711	+30' up vs rest
15301	11730392_at	GPR4	G protein-coupled receptor 4	NM_005282	4.09974e-07	0.000453818	2.06499	2.06499	+30' up vs rest
4097	11719188_at	NRAS	neuroblastoma RAS viral (v-ras) oncogene homolog	NM_002524	2.73247e-05	0.00970779	2.06207	2.06207	+30' up vs rest
1028	11716119_x_at	PDIA4	protein disulfide isomerase family A, member 4	NM_004911	3.81602e-05	0.012761	2.05961	2.05961	+30' up vs rest
34242	11749333_a_at	GNL3	guanine nucleotide binding protein-like 3 (nucleolar)	NM_014366 /// NM_206825 /// NM_206826	4.60754e-06	0.00252675	2.05928	2.05928	+30' up vs rest
49223	200021_PM_at	CFL1	cofilin 1 (non-muscle)	NM_005507	2.08341e-06	0.00144809	2.05895	2.05895	+30' up vs rest
34925	11750016_a_at	MXD1	MAX dimerization protein 1	NM_002357	4.60499e-05	0.0147003	2.05872	2.05872	+30' up vs rest
20906	11735997_x_at	APOL1	apolipoprotein L, 1	NM_001136540 /// NM_001136541 /// NM_003661 /// NM_145343	2.8322e-08	6.90706e-05	2.05855	2.05855	+30' up vs rest
13714	11728805_a_at	CADM1	cell adhesion molecule 1	NM_001098517 /// NM_014333	6.39171e-05	0.0191511	2.05827	2.05827	+30' up vs rest
30713	11745804_s_at	LIMS1	LIM and senescent cell antigen-like domains 1	NM_004987	4.62287e-05	0.0147377	2.0581	2.0581	+30' up vs rest
1026	11716117_at	PDIA4	protein disulfide isomerase family A, member 4	NM_004911	2.15122e-05	0.00806202	2.05797	2.05797	+30' up vs rest
18610	11733701_a_at	FKBP11	FK506 binding protein 11, 19 kDa	NM_001143781 /// NM_001143782 /// NM_016594	3.36096e-06	0.00203961	2.05792	2.05792	+30' up vs rest
1531	11716622_x_at	CDK2AP2	cyclin-dependent kinase 2 associated protein 2	NM_005851	8.22795e-05	0.0238461	2.05759	2.05759	+30' up vs rest
43236	11758327_s_at	BAZ1A	bromodomain adjacent to zinc finger domain, 1A	NM_013448 /// NM_182648	6.71435e-07	0.00064216	2.05661	2.05661	+30' up vs rest
32421	11747512_s_at	ARHGDIA	Rho GDP dissociation inhibitor (GDI) alpha	NM_004309	9.23021e-06	0.00419571	2.05481	2.05481	+30' up vs rest
39067	11754158_a_at	CFL1	cofilin 1 (non-muscle)	NM_005507	1.79018e-06	0.00130101	2.05477	2.05477	+30' up vs rest
37653	11752744_a_at	LGMN	legumain	NM_001008530 /// NM_005606	1.20169e-05	0.00527202	2.05477	2.05477	+30' up vs rest
2287	11717378_at	SRPRB	signal recognition particle receptor, B subunit	NM_021203	6.81781e-06	0.00332004	2.05392	2.05392	+30' up vs rest
34188	11749279_a_at	ARHGAP9	Rho GTPase activating protein 9	NM_001080156 /// NM_001080157 /// NM_032496	0.00016488	0.0443951	2.05367	2.05367	+30' up vs rest
27608	11742699_a_at	C1R	complement component 1, r subcomponent	NM_001733	1.2086e-05	0.00528293	2.05324	2.05324	+30' up vs rest
8850	11723941_a_at	PTTG1IP	pituitary tumor-transforming 1 interacting protein	NM_004339	3.17775e-09	1.31411e-05	2.05315	2.05315	+30' up vs rest
2958	11718049_s_at	GLRX	glutaredoxin (thioltransferase)	NM_001118890 /// NM_002064	0.000127291	0.035226	2.04991	2.04991	+30' up vs rest
22819	11737910_x_at	SLC39A14	solute carrier family 39 (zinc transporter), member 14	NM_001128431 /// NM_001135153 /// NM_001135154 /// NM_015359	7.99736e-05	0.0232624	2.04974	2.04974	+30' up vs rest
41806	11756897_x_at	TJP2	tight junction protein 2 (zona occludens 2)	NM_001170414 /// NM_001170415 /// NM_001170416 /// NM_001170630 /// NM_004817 /// NM_20	2.39004e-05	0.00879168	2.04853	2.04853	+30' up vs rest
2125	11717216_a_at	ATP9A	ATPase, class II, type 9A	NM_006045	2.43212e-05	0.00890535	2.04801	2.04801	+30' up vs rest
20951	11736042_a_at	DCAF4	DDB1 and CUL4 associated factor 4	NM_001163508 /// NM_001163509 /// NM_015604 /// NM_181340 /// NM_181341	1.49873e-05	0.00621051	2.04794	2.04794	+30' up vs rest
17227	11732318_a_at	KHDRBS3	KH domain containing, RNA binding, signal transduction associated 3	NM_006558	7.99321e-06	0.00372549	2.04783	2.04783	+30' up vs rest
32709	11747800_a_at	HIF1A	hypoxia inducible factor 1, alpha subunit (basic helix-loop-helix transcription factor)	NM_001530 /// NM_181054	2.96529e-07	0.000359899	2.04766	2.04766	+30' up vs rest
42313	11757404_x_at	ID3	inhibitor of DNA binding 3, dominant negative helix-loop-helix protein	NM_002167	9.90715e-09	3.28519e-05	2.04717	2.04717	+30' up vs rest
38765	11753856_a_at	CKS2	CDC28 protein kinase regulatory subunit 2	NM_001827	1.29593e-07	0.000199907	2.04641	2.04641	+30' up vs rest
37521	11752612_at	TSPAN15	tetraspanin 15	NM_012339	4.04644e-05	0.0133818	2.04473	2.04473	+30' up vs rest
17909	11733000_at	ICAM1	intercellular adhesion molecule 1	NM_000201	4.96258e-05	0.0155105	2.04467	2.04467	+30' up vs rest
4688	11719779_x_at	CD164	CD164 molecule, sialomucin	NM_001142401 /// NM_001142402 /// NM_001142403 /// NM_001142404 /// NM_006016	3.83043e-06	0.00221757	2.04424	2.04424	+30' up vs rest
27116	11742207_a_at	VCAN	versican	NM_001126336 /// NM_001164097 /// NM_001164098 /// NM_004385	1.90979e-05	0.00742491	2.04083	2.04083	+30' up vs rest
41558	11756649_a_at	SEH1L	SEH1-like (S. cerevisiae)	NM_001013437 /// NM_031216	1.464e-05	0.00609828	2.03969	2.03969	+30' up vs rest
45109	11760200_a_at	SAT1	spermidine/spermine N1-acetyltransferase 1	NM_002970 /// NR_027783	1.14462e-06	0.000943723	2.03943	2.03943	+30' up vs rest
46248	11761339_s_at	FAM115C	family with sequence similarity 115, member C	NM_001130025 /// NM_001130026 /// NM_173678	5.72285e-06	0.00292379	2.03844	2.03844	+30' up vs rest
43466	11758557_s_at	ZFP36L1	zinc finger protein 36, C3H type-like 1	NM_004926	1.82562e-07	0.000249432	2.03837	2.03837	+30' up vs rest
7518	11722609_a_at	CDC42SE1	CDC42 small effector 1	NM_001038707 /// NM_020239	1.32162e-08	3.95416e-05	2.03633	2.03633	+30' up vs rest
10229	11725320_x_at	CRK	v-crk sarcoma virus CT10 oncogene homolog (avian)	NM_005206 /// NM_016823	4.97365e-07	0.000512586	2.03552	2.03552	+30' up vs rest
10621	11725712_s_at	PPIA	peptidylprolyl isomerase A (cyclophilin A)	NM_021130	4.59462e-05	0.0146868	2.03497	2.03497	+30' up vs rest
38881	11753972_a_at	COL6A3	collagen, type VI, alpha 3	NM_004369 /// NM_057164 /// NM_057165 /// NM_057166 /// NM_057167	5.79124e-06	0.00294614	2.03354	2.03354	+30' up vs rest
32835	11747926_s_at	IFI16	interferon, gamma-inducible protein 16	NM_005531	7.68824e-08	0.000140325	2.03289	2.03289	+30' up vs rest
17095	11732186_at	CSRP3	cysteine and glycine-rich protein 3 (cardiac LIM protein)	NM_001127656 /// NM_003476	8.88743e-06	0.00407085	2.03194	2.03194	+30' up vs rest
27661	11742752_a_at	ETS2	v-ets erythroblastosis virus E26 oncogene homolog 2 (avian)	NM_005239	2.50513e-06	0.00165463	2.0318	2.0318	+30' up vs rest
10805	11725896_x_at	RIN1	Ras and Rab interactor 1	NM_004292	5.18044e-06	0.00274036	2.03175	2.03175	+30' up vs rest
24248	11739339_s_at	FAM46C	family with sequence similarity 46, member C	NM_017709	1.65074e-07	0.000234936	2.0315	2.0315	+30' up vs rest
39625	11754716_s_at	GATAD2A	GATA zinc finger domain containing 2A	NM_017660	8.40962e-07	0.00075877	2.03129	2.03129	+30' up vs rest
10224	11725315_x_at	PRELID1	PRELI domain containing 1	NM_013237	1.79031e-05	0.00708712	2.03037	2.03037	+30' up vs rest
34473	11749564_a_at	EFEMP1	EGF-containing fibulin-like extracellular matrix protein 1	NM_001039348 /// NM_001039349 /// NM_004105	0.000109048	0.0306384	2.03018	2.03018	+30' up vs rest
42442	11757533_x_at	PLSCR1	phospholipid scramblase 1	NM_021105	1.68253e-06	0.00124549	2.02981	2.02981	+30' up vs rest
34386	11749477_a_at	EDEM3	ER degradation enhancer, mannosidase alpha-like 3	NM_025191	2.68191e-06	0.00173779	2.02895	2.02895	+30' up vs rest
39266	11754357_a_at	FLNB	filamin B, beta	NM_001164317 /// NM_001164318 /// NM_001164319 /// NM_001457	8.02509e-10	4.91778e-06	2.02863	2.02863	+30' up vs rest
32644	11747735_x_at	LIMS1	LIM and senescent cell antigen-like domains 1	NM_004987	2.44431e-06	0.00162343	2.0256	2.0256	+30' up vs rest
31999	11747090_a_at	NOP58	NOP58 ribonucleoprotein homolog (yeast)	NM_015934	7.84944e-09	2.76002e-05	2.02516	2.02516	+30' up vs rest
32694	11747785_s_at	LCP1	lymphocyte cytosolic protein 1 (L-plastin)	NM_002298	9.98574e-05	0.0282555	2.02461	2.02461	+30' up vs rest
32618	11747709_a_at	PITPNB	phosphatidylinositol transfer protein, beta	NM_012399	1.13275e-08	3.65523e-05	2.02308	2.02308	+30' up vs rest
3381	11718472_s_at	ABHD2	abhydrolase domain containing 2	NM_007011 /// NM_152924	4.61288e-07	0.000485876	2.02114	2.02114	+30' up vs rest
32166	11747257_x_at	GRWD1	glutamate-rich WD repeat containing 1	NM_031485	2.729e-06	0.00175404	2.01999	2.01999	+30' up vs rest
14903	11729994_x_at	SEMA6B	sema domain, transmembrane domain (TM), and cytoplasmic domain, (semaphorin) 6B	NM_032108	3.09741e-05	0.0107332	2.01905	2.01905	+30' up vs rest
48403	11763494_x_at	FKSG43 /// FRMD8	FKSG43 gene /// FERM domain containing 8	NM_031904	1.65105e-05	0.00669097	2.01865	2.01865	+30' up vs rest
4403	11719494_at	JOSD1	Josephin domain containing 1	NM_014876	1.55094e-09	7.892e-06	2.01812	2.01812	+30' up vs rest
42859	11757950_s_at	CHSY1	chondroitin sulfate synthase 1	NM_014918	2.1387e-07	0.000280969	2.01766	2.01766	+30' up vs rest
6084	11721175_at	RARRES1	retinoic acid receptor responder (tazarotene induced) 1	NM_002888 /// NM_206963	0.000126665	0.0350935	2.01725	2.01725	+30' up vs rest
39361	11754452_x_at	RRBP1	ribosome binding protein 1 homolog 180kDa (dog)	NM_001042576 /// NM_004587	1.33246e-05	0.00567898	2.01589	2.01589	+30' up vs rest
2473	11717564_a_at	EMP1	epithelial membrane protein 1	NM_001423	4.64605e-05	0.0147722	2.0153	2.0153	+30' up vs rest
34598	11749689_x_at	HYOU1	hypoxia up-regulated 1	NM_001130991 /// NM_006389	3.9905e-05	0.0132518	2.01445	2.01445	+30' up vs rest
23989	11739080_s_at	DNAJB4	DnaJ (Hsp40) homolog, subfamily B, member 4	NM_007034	3.45946e-07	0.000403491	2.01261	2.01261	+30' up vs rest
13275	11728366_a_at	LBP	lipopolysaccharide binding protein	NM_004139	4.89973e-05	0.0153341	2.01157	2.01157	+30' up vs rest
28674	11743765_a_at	RRBP1	ribosome binding protein 1 homolog 180kDa (dog)	NM_001042576 /// NM_004587	3.21751e-06	0.00197765	2.0081	2.0081	+30' up vs rest
2219	11717310_a_at	GNL3	guanine nucleotide binding protein-like 3 (nucleolar)	NM_014366 /// NM_206825 /// NM_206826	4.09686e-05	0.013474	2.00803	2.00803	+30' up vs rest
39034	11754125_x_at	COTL1	coactosin-like 1 (Dictyostelium)	NM_021149	2.02531e-05	0.00773563	2.00717	2.00717	+30' up vs rest
987	11716078_a_at	ELOVL5	ELOVL family member 5, elongation of long chain fatty acids (FEN1/Elo2, SUR4/Elo3-like,	NM_021814	1.59388e-06	0.00119842	2.00593	2.00593	+30' up vs rest
502	11715593_s_at	YWHAH	tyrosine 3-monooxygenase/tryptophan 5-monooxygenase activation protein, eta polypeptide	NM_003405	1.50452e-07	0.000222056	2.0049	2.0049	+30' up vs rest
37454	11752545_a_at	PDLIM5	PDZ and LIM domain 5	NM_001011513 /// NM_001011515 /// NM_001011516 /// NM_006457 /// NR_024179	6.76918e-05	0.0201558	2.00466	2.00466	+30' up vs rest
2462	11717553_at	DERL2	Der1-like domain family, member 2	NM_016041	9.55317e-06	0.00430974	2.00282	2.00282	+30' up vs rest
20660	11735751_a_at	SLC43A3	solute carrier family 43, member 3	NM_014096 /// NM_017611 /// NM_199329	2.95402e-05	0.0103261	2.00266	2.00266	+30' up vs rest
3472	11718563_a_at	ANKRD10	ankyrin repeat domain 10	NM_017664	7.05488e-06	0.00338719	2.00234	2.00234	+30' up vs rest
2246	11717337_a_at	ITGB2	integrin, beta 2 (complement component 3 receptor 3 and 4 subunit)	NM_000211 /// NM_001127491	0.000116363	0.032465	2.0023	2.0023	+30' up vs rest
41758	11756849_x_at	NOP2	NOP2 nucleolar protein homolog (yeast)	NM_001033714 /// NM_006170	2.48187e-05	0.00901847	2.00193	2.00193	+30' up vs rest
15755	11730846_x_at	PIK3R3	phosphoinositide-3-kinase, regulatory subunit 3 (gamma)	NM_001114172 /// NM_003629	4.465e-05	0.0143492	2.00186	2.00186	+30' up vs rest
9011	11724102_s_at	PDZRN3	PDZ domain containing ring finger 3	NM_015009	5.53178e-05	0.0169788	0.499528	-2.00189	+30' down vs rest
4464	11719555_a_at	PDK2	pyruvate dehydrogenase kinase, isozyme 2	NM_002611	4.5248e-06	0.00249857	0.499486	-2.00206	+30' down vs rest
39733	11754824_a_at	HSPC159	galectin-related protein	NM_014181	1.04742e-07	0.000175131	0.498807	-2.00478	+30' down vs rest
4461	11719552_a_at	RHOBTB1	Rho-related BTB domain containing 1	NM_014836 /// NR_024554 /// NR_024555 /// NR_024556	0.000162791	0.0438819	0.49866	-2.00537	+30' down vs rest
33966	11749057_x_at	RCSD1	RCSD domain containing 1	NM_052862	1.80105e-05	0.00710613	0.498276	-2.00692	+30' down vs rest
12219	11727310_a_at	PLIN4	perilipin 4	NM_001080400	2.29409e-05	0.00849099	0.497214	-2.01121	+30' down vs rest
34330	11749421_a_at	CCDC21	coiled-coil domain containing 21	NM_022778	4.97977e-05	0.0155439	0.496985	-2.01213	+30' down vs rest
2646	11717737_at	PCYOX1	prenylcysteine oxidase 1	NM_016297	5.6842e-05	0.0173797	0.496643	-2.01352	+30' down vs rest
36066	11751157_a_at	SMTN	smoothelin	NM_006932 /// NM_134269 /// NM_134270	5.28918e-05	0.0163814	0.496281	-2.01499	+30' down vs rest
25755	11740846_s_at	C10orf71	chromosome 10 open reading frame 71	NM_001135196 /// NM_199459	5.74907e-05	0.0175556	0.49565	-2.01755	+30' down vs rest
14018	11729109_a_at	MBP	myelin basic protein	NM_001025081 /// NM_001025090 /// NM_001025092 /// NM_001025100 /// NM_001025101 /// NM	4.89246e-07	0.000506401	0.49564	-2.01759	+30' down vs rest
13454	11728545_a_at	SMYD1	SET and MYND domain containing 1	NM_198274	8.93694e-05	0.0255907	0.494848	-2.02082	+30' down vs rest
40445	11755536_a_at	LDB3	LIM domain binding 3	NM_001080114 /// NM_001080115 /// NM_001080116 /// NM_001171610 /// NM_001171611 /// NM	5.39336e-05	0.0166394	0.494518	-2.02217	+30' down vs rest
34895	11749986_a_at	CAMK2G	calcium/calmodulin-dependent protein kinase II gamma	NM_001222 /// NM_172169 /// NM_172170 /// NM_172171 /// NM_172173	4.05852e-06	0.00231046	0.494097	-2.0239	+30' down vs rest
4465	11719556_a_at	PDK2	pyruvate dehydrogenase kinase, isozyme 2	NM_002611	1.91292e-05	0.00742497	0.493408	-2.02672	+30' down vs rest
18322	11733413_a_at	SLC26A6	solute carrier family 26, member 6	NM_001040454 /// NM_022911 /// NM_134263 /// NM_134426	9.27037e-07	0.000811921	0.492499	-2.03046	+30' down vs rest
32094	11747185_x_at	ANK1	ankyrin 1, erythrocytic	NM_000037 /// NM_001142445 /// NM_001142446 /// NM_020475 /// NM_020476 /// NM_020477 /	0.000131594	0.0362074	0.492139	-2.03195	+30' down vs rest
32623	11747714_a_at	ABCA8	ATP-binding cassette, sub-family A (ABC1), member 8	NM_007168	7.7754e-06	0.00364529	0.491571	-2.03429	+30' down vs rest
9910	11725001_at	IRX3	iroquois homeobox 3	NM_024336	1.03872e-05	0.00465088	0.490346	-2.03938	+30' down vs rest
33751	11748842_a_at	RAB3A	RAB3A, member RAS oncogene family	NM_002866	6.99945e-06	0.00336734	0.489549	-2.0427	+30' down vs rest
45222	11760313_a_at	CLK4	CDC-like kinase 4	NM_020666	2.26234e-05	0.00841253	0.489135	-2.04443	+30' down vs rest
25049	11740140_a_at	RASGRP3	RAS guanyl releasing protein 3 (calcium and DAG-regulated)	NM_001139488 /// NM_015376 /// NM_170672	4.15152e-05	0.0136163	0.488878	-2.0455	+30' down vs rest
31666	11746757_x_at	KY	kyphoscoliosis peptidase	NM_178554	5.60693e-05	0.0171874	0.488416	-2.04744	+30' down vs rest
38014	11753105_a_at	GGT7	gamma-glutamyltransferase 7	NM_178026	6.18624e-05	0.0186995	0.488048	-2.04898	+30' down vs rest
5657	11720748_a_at	LTBP4	latent transforming growth factor beta binding protein 4	NM_001042544 /// NM_001042545 /// NM_003573	3.0324e-07	0.000366185	0.488003	-2.04917	+30' down vs rest
31880	11746971_s_at	NPY6R	neuropeptide Y receptor Y6 (pseudogene)	NR_002713	1.47733e-05	0.00614314	0.487813	-2.04997	+30' down vs rest
11314	11726405_a_at	ASPA	aspartoacylase (Canavan disease)	NM_000049 /// NM_001128085	6.44109e-05	0.0192749	0.487672	-2.05056	+30' down vs rest
19165	11734256_a_at	PRKAG3	protein kinase, AMP-activated, gamma 3 non-catalytic subunit	NM_017431	9.23438e-05	0.026285	0.487424	-2.0516	+30' down vs rest
28786	11743877_a_at	PPP1R1C	protein phosphatase 1, regulatory (inhibitor) subunit 1C	NM_001080545	1.18107e-06	0.000963799	0.486991	-2.05342	+30' down vs rest
25007	11740098_a_at	ANK1	ankyrin 1, erythrocytic	NM_000037 /// NM_001142445 /// NM_001142446 /// NM_020475 /// NM_020476 /// NM_020477 /	0.000156783	0.042502	0.486843	-2.05405	+30' down vs rest
28080	11743171_a_at	RCSD1	RCSD domain containing 1	NM_052862	1.70505e-05	0.00686325	0.486594	-2.0551	+30' down vs rest
37535	11752626_a_at	PBX1	pre-B-cell leukemia homeobox 1	NM_002585	8.48804e-05	0.0244812	0.485997	-2.05762	+30' down vs rest
25980	11741071_a_at	ANK1	ankyrin 1, erythrocytic	NM_000037 /// NM_001142445 /// NM_001142446 /// NM_020475 /// NM_020476 /// NM_020477 /	0.00017011	0.0457003	0.485432	-2.06002	+30' down vs rest
11793	11726884_a_at	LDHD	lactate dehydrogenase D	NM_153486 /// NM_194436	2.77612e-05	0.00980459	0.48436	-2.06458	+30' down vs rest
15152	11730243_a_at	FMO2	flavin containing monooxygenase 2 (non-functional)	NM_001460	0.000144942	0.0396517	0.483296	-2.06912	+30' down vs rest
17800	11732891_a_at	CHRNA10	cholinergic receptor, nicotinic, alpha 10	NM_020402	7.51242e-05	0.0220125	0.483076	-2.07007	+30' down vs rest
2647	11717738_at	PCYOX1	prenylcysteine oxidase 1	NM_016297	8.3698e-05	0.0241693	0.483065	-2.07012	+30' down vs rest
23422	11738513_at	GADL1	glutamate decarboxylase-like 1	NM_207359	6.89079e-05	0.0204162	0.482854	-2.07102	+30' down vs rest
46636	11761727_x_at	AQP7	aquaporin 7	NM_001170	9.12397e-05	0.0260638	0.48271	-2.07164	+30' down vs rest
10053	11725144_a_at	ZNF784	zinc finger protein 784	NM_203374	7.5413e-08	0.000138702	0.482623	-2.07201	+30' down vs rest
2999	11718090_a_at	TPCN1	two pore segment channel 1	NM_001143819 /// NM_017901	0.000161935	0.04375	0.482621	-2.07202	+30' down vs rest
19261	11734352_a_at	ANK1	ankyrin 1, erythrocytic	NM_000037 /// NM_001142445 /// NM_001142446 /// NM_020475 /// NM_020476 /// NM_020477 /	0.000161646	0.0437213	0.482151	-2.07404	+30' down vs rest
14414	11729505_a_at	HDDC3	HD domain containing 3	NM_198527	1.02286e-06	0.000870343	0.480939	-2.07927	+30' down vs rest
16422	11731513_at	XPO4	exportin 4	NM_022459	3.20378e-05	0.0110378	0.479787	-2.08426	+30' down vs rest
28538	11743629_at	IRS1	insulin receptor substrate 1	NM_005544	4.68354e-05	0.0148519	0.479186	-2.08687	+30' down vs rest
11491	11726582_at	PPAPDC3	phosphatidic acid phosphatase type 2 domain containing 3	NM_032728	1.41204e-05	0.00593353	0.478953	-2.08789	+30' down vs rest
18173	11733264_a_at	EML1	echinoderm microtubule associated protein like 1	NM_001008707 /// NM_004434	1.2699e-05	0.00549066	0.478643	-2.08924	+30' down vs rest
29649	11744740_a_at	BHLHE41	basic helix-loop-helix family, member e41	NM_030762	2.76081e-05	0.0097794	0.478198	-2.09118	+30' down vs rest
8704	11723795_a_at	SLC29A2	solute carrier family 29 (nucleoside transporters), member 2	NM_001532	4.83708e-05	0.0152177	0.477857	-2.09268	+30' down vs rest
22268	11737359_a_at	MYOZ3	myozenin 3	NM_001122853 /// NM_133371	0.000152172	0.0413929	0.476281	-2.0996	+30' down vs rest
19262	11734353_x_at	ANK1	ankyrin 1, erythrocytic	NM_000037 /// NM_001142445 /// NM_001142446 /// NM_020475 /// NM_020476 /// NM_020477 /	0.000147728	0.0403677	0.475932	-2.10114	+30' down vs rest
8800	11723891_a_at	CAND2	cullin-associated and neddylation-dissociated 2 (putative)	NM_001162499 /// NM_012298	4.21222e-05	0.0137776	0.475827	-2.1016	+30' down vs rest
12689	11727780_a_at	SCARA5	scavenger receptor class A, member 5 (putative)	NM_173833	0.00016828	0.0452595	0.475632	-2.10247	+30' down vs rest
18523	11733614_a_at	SEMA6D	sema domain, transmembrane domain (TM), and cytoplasmic domain, (semaphorin) 6D	NM_020858 /// NM_024966 /// NM_153616 /// NM_153617 /// NM_153618 /// NM_153619	2.79293e-05	0.0098494	0.474956	-2.10546	+30' down vs rest
18701	11733792_a_at	SLC25A12	solute carrier family 25 (mitochondrial carrier, Aralar), member 12	NM_003705	7.92024e-06	0.00370593	0.474744	-2.1064	+30' down vs rest
40136	11755227_x_at	ANK1	ankyrin 1, erythrocytic	NM_000037 /// NM_001142445 /// NM_001142446 /// NM_020475 /// NM_020476 /// NM_020477 /	0.000115773	0.0323381	0.474678	-2.10669	+30' down vs rest
40264	11755355_s_at	RCSD1	RCSD domain containing 1	NM_052862	1.27748e-05	0.00551347	0.47446	-2.10766	+30' down vs rest
3852	11718943_a_at	AURKA	aurora kinase A	NM_003600 /// NM_198433 /// NM_198434 /// NM_198435 /// NM_198436 /// NM_198437	2.81859e-05	0.00992524	0.47428	-2.10846	+30' down vs rest
26750	11741841_a_at	C10orf71	chromosome 10 open reading frame 71	NM_001135196 /// NM_199459	3.44326e-05	0.0117277	0.473986	-2.10977	+30' down vs rest
31518	11746609_a_at	CAND2	cullin-associated and neddylation-dissociated 2 (putative)	NM_001162499 /// NM_012298	1.95584e-05	0.0075548	0.471453	-2.1211	+30' down vs rest
25584	11740675_a_at	GNAL	guanine nucleotide binding protein (G protein), alpha activating activity polypeptide,	NM_001142339 /// NM_002071 /// NM_182978	5.09971e-05	0.0158562	0.470797	-2.12406	+30' down vs rest
29954	11745045_at	C1orf170	chromosome 1 open reading frame 170	NR_027693 /// XR_039825 /// XR_039826 /// XR_039827	0.000180983	0.0485125	0.470674	-2.12461	+30' down vs rest
10829	11725920_a_at	HEXIM2	hexamthylene bis-acetamide inducible 2	NM_144608	1.32882e-06	0.00105206	0.469618	-2.12939	+30' down vs rest
17801	11732892_at	CHRNA10	cholinergic receptor, nicotinic, alpha 10	NM_020402	7.52255e-05	0.0220152	0.469363	-2.13055	+30' down vs rest
43818	11758909_at	MAP2K6	mitogen-activated protein kinase kinase 6	NM_002758	6.48719e-05	0.0193886	0.4693	-2.13083	+30' down vs rest
7582	11722673_at	HIF3A	hypoxia inducible factor 3, alpha subunit	NM_022462 /// NM_152794 /// NM_152795	3.5954e-08	8.10546e-05	0.469268	-2.13098	+30' down vs rest
18433	11733524_at	PPP1R3A	protein phosphatase 1, regulatory (inhibitor) subunit 3A	NM_002711	2.46536e-05	0.0089858	0.46891	-2.13261	+30' down vs rest
19978	11735069_a_at	MYOZ3	myozenin 3	NM_001122853 /// NM_133371	0.000111287	0.0311942	0.46705	-2.1411	+30' down vs rest
15054	11730145_s_at	KLHL31	kelch-like 31 (Drosophila)	NM_001003760	1.70912e-05	0.00686809	0.465252	-2.14937	+30' down vs rest
40633	11755724_a_at	MLF1	myeloid leukemia factor 1	NM_001130156 /// NM_001130157 /// NM_022443	4.02711e-06	0.00229805	0.465166	-2.14977	+30' down vs rest
38395	11753486_a_at	PPP1R3A	protein phosphatase 1, regulatory (inhibitor) subunit 3A	NM_002711	1.84424e-05	0.0072288	0.464479	-2.15295	+30' down vs rest
22947	11738038_at	KLHL38	kelch-like 38 (Drosophila)	NM_001081675	9.18296e-05	0.0261698	0.464417	-2.15324	+30' down vs rest
33792	11748883_a_at	C20orf177	chromosome 20 open reading frame 177	NM_022106	7.59272e-06	0.00360202	0.46373	-2.15643	+30' down vs rest
33507	11748598_a_at	LMOD1	leiomodin 1 (smooth muscle)	NM_012134	2.29919e-05	0.00849668	0.462275	-2.16322	+30' down vs rest
17761	11732852_a_at	ATP1B4	ATPase, Na+/K+ transporting, beta 4 polypeptide	NM_001142447 /// NM_012069	0.000158448	0.0429049	0.460154	-2.17318	+30' down vs rest
18293	11733384_a_at	TMEM182	transmembrane protein 182	NM_144632	9.001e-05	0.0257433	0.458506	-2.181	+30' down vs rest
22461	11737552_at	B3GALT1	UDP-Gal:betaGlcNAc beta 1,3-galactosyltransferase, polypeptide 1	NM_020981	6.15397e-05	0.0186255	0.45778	-2.18445	+30' down vs rest
14220	11729311_a_at	C12orf39	chromosome 12 open reading frame 39	NM_030572	3.23953e-07	0.000383451	0.456785	-2.18921	+30' down vs rest
9528	11724619_at	RSPO3	R-spondin 3 homolog (Xenopus laevis)	NM_032784	4.62938e-05	0.0147388	0.45498	-2.1979	+30' down vs rest
34257	11749348_a_at	SLC25A12	solute carrier family 25 (mitochondrial carrier, Aralar), member 12	NM_003705	4.583e-06	0.00251907	0.450806	-2.21825	+30' down vs rest
1453	11716544_at	TNNI1	troponin I type 1 (skeletal, slow)	NM_003281	6.12589e-05	0.018564	0.450032	-2.22206	+30' down vs rest
31839	11746930_a_at	BHLHE41	basic helix-loop-helix family, member e41	NM_030762	5.42568e-05	0.016696	0.447758	-2.23335	+30' down vs rest
47623	11762714_at	FILIP1L	filamin A interacting protein 1-like	NM_001042459 /// NM_014890 /// NM_182909	2.24351e-05	0.0083555	0.447712	-2.23358	+30' down vs rest
9515	11724606_a_at	MAP2K6	mitogen-activated protein kinase kinase 6	NM_002758	9.15772e-05	0.026129	0.445382	-2.24526	+30' down vs rest
11286	11726377_at	FAM50B	family with sequence similarity 50, member B	NM_012135	6.37796e-06	0.00315729	0.44496	-2.24739	+30' down vs rest
42616	11757707_a_at	HIGD1B	HIG1 hypoxia inducible domain family, member 1B	NM_016438	3.07292e-05	0.0106793	0.44415	-2.25149	+30' down vs rest
34676	11749767_a_at	PCYOX1	prenylcysteine oxidase 1	NM_016297	4.22288e-05	0.0137936	0.443426	-2.25517	+30' down vs rest
35090	11750181_a_at	PFKFB1	6-phosphofructo-2-kinase/fructose-2,6-biphosphatase 1	NM_002625	6.09035e-05	0.0185032	0.442552	-2.25962	+30' down vs rest
26386	11741477_a_at	NPHP1	nephronophthisis 1 (juvenile)	NM_000272 /// NM_001128178 /// NM_001128179 /// NM_207181	0.000101065	0.0285634	0.44169	-2.26403	+30' down vs rest
34802	11749893_a_at	CA14	carbonic anhydrase XIV	NM_012113	1.77483e-05	0.00704919	0.440393	-2.2707	+30' down vs rest
7139	11722230_a_at	PDP1	pyruvate dehyrogenase phosphatase catalytic subunit 1	NM_001161778 /// NM_001161779 /// NM_001161780 /// NM_001161781 /// NM_018444	4.45151e-05	0.0143251	0.440048	-2.27248	+30' down vs rest
18295	11733386_a_at	TMEM182	transmembrane protein 182	NM_144632	1.88478e-05	0.00736359	0.440034	-2.27255	+30' down vs rest
33870	11748961_a_at	MYOC	myocilin, trabecular meshwork inducible glucocorticoid response	NM_000261	1.06059e-05	0.00473993	0.439909	-2.2732	+30' down vs rest
22269	11737360_x_at	MYOZ3	myozenin 3	NM_001122853 /// NM_133371	0.000101965	0.0287497	0.438677	-2.27958	+30' down vs rest
2821	11717912_s_at	CXCL14	chemokine (C-X-C motif) ligand 14	NM_004887	0.000122516	0.034102	0.438137	-2.28239	+30' down vs rest
41729	11756820_a_at	IFIT1	interferon-induced protein with tetratricopeptide repeats 1	NM_001548	4.0057e-05	0.0132838	0.437407	-2.2862	+30' down vs rest
9784	11724875_a_at	CD36	CD36 molecule (thrombospondin receptor)	NM_000072 /// NM_001001547 /// NM_001001548 /// NM_001127443 /// NM_001127444	6.63818e-05	0.0198151	0.435896	-2.29413	+30' down vs rest
11860	11726951_s_at	FAM131B	family with sequence similarity 131, member B	NM_001031690 /// NM_014690	1.3172e-05	0.00563404	0.434075	-2.30375	+30' down vs rest
7529	11722620_a_at	AQP4	aquaporin 4	NM_001650 /// NM_004028	1.10603e-05	0.00492463	0.433775	-2.30534	+30' down vs rest
18954	11734045_a_at	C6orf174 /// KIAA0408	chromosome 6 open reading frame 174 /// KIAA0408	NM_001012279 /// NM_014702	5.34665e-05	0.0165166	0.42906	-2.33067	+30' down vs rest
42723	11757814_s_at	SLC25A30	solute carrier family 25, member 30	NM_001010875	6.19837e-05	0.0187125	0.428898	-2.33156	+30' down vs rest
20939	11736030_a_at	SLC16A3	solute carrier family 16, member 3 (monocarboxylic acid transporter 4)	NM_001042422 /// NM_001042423 /// NM_004207	8.33787e-06	0.00384862	0.428865	-2.33174	+30' down vs rest
22028	11737119_a_at	NEK10	NIMA (never in mitosis gene a)- related kinase 10	NM_199347	0.000105775	0.029754	0.425776	-2.34865	+30' down vs rest
47206	11762297_at	LOC100287313	Hypothetical protein LOC100287313	XM_002342851 /// XM_002346110 /// XM_002346999	1.97846e-05	0.00760529	0.42439	-2.35632	+30' down vs rest
3246	11718337_a_at	LMOD1	leiomodin 1 (smooth muscle)	NM_012134	2.28908e-05	0.00848556	0.423823	-2.35947	+30' down vs rest
34714	11749805_a_at	MASP1	mannan-binding lectin serine peptidase 1 (C4/C2 activating component of Ra-reactive fac	NM_001031849 /// NM_001879 /// NM_139125 /// NR_033519	6.10089e-05	0.0185117	0.423404	-2.36181	+30' down vs rest
35802	11750893_a_at	LMOD1	leiomodin 1 (smooth muscle)	NM_012134	2.88499e-05	0.0101144	0.419314	-2.38485	+30' down vs rest
14221	11729312_at	NMNAT1	nicotinamide nucleotide adenylyltransferase 1	NM_022787	4.65761e-05	0.0147893	0.41875	-2.38806	+30' down vs rest
22764	11737855_at	P2RY1	purinergic receptor P2Y, G-protein coupled, 1	NM_002563	2.34884e-06	0.00157755	0.417186	-2.39701	+30' down vs rest
11995	11727086_at	RXRG	retinoid X receptor, gamma	NM_001009598 /// NM_006917	1.86093e-05	0.0072823	0.416127	-2.40311	+30' down vs rest
4133	11719224_s_at	COQ10A	coenzyme Q10 homolog A (S. cerevisiae)	NM_001099337 /// NM_144576	4.31322e-05	0.0139931	0.415222	-2.40835	+30' down vs rest
10022	11725113_at	SLC38A3	solute carrier family 38, member 3	NM_006841	1.24091e-05	0.00539456	0.41129	-2.43137	+30' down vs rest
19042	11734133_a_at	SLC2A4	solute carrier family 2 (facilitated glucose transporter), member 4	NM_001042	2.10332e-05	0.00794478	0.410601	-2.43545	+30' down vs rest
28869	11743960_a_at	SLC16A3	solute carrier family 16, member 3 (monocarboxylic acid transporter 4)	NM_001042422 /// NM_001042423 /// NM_004207	5.26012e-06	0.00277637	0.40851	-2.44792	+30' down vs rest
19263	11734354_s_at	ANK1	ankyrin 1, erythrocytic	NM_000037 /// NM_001142445 /// NM_001142446 /// NM_020475 /// NM_020476 /// NM_020477 /	0.000101267	0.0285866	0.40643	-2.46045	+30' down vs rest
37851	11752942_s_at	DBP	D site of albumin promoter (albumin D-box) binding protein	NM_001352	3.74674e-05	0.0125998	0.400761	-2.49526	+30' down vs rest
35287	11750378_a_at	ATP2B2	ATPase, Ca++ transporting, plasma membrane 2	NM_001001331 /// NM_001683	6.3572e-05	0.0190716	0.400396	-2.49753	+30' down vs rest
3244	11718335_a_at	LMOD1	leiomodin 1 (smooth muscle)	NM_012134	3.19786e-05	0.0110333	0.399087	-2.50572	+30' down vs rest
40027	11755118_a_at	MYOZ3	myozenin 3	NM_001122853 /// NM_133371	5.05489e-05	0.0157578	0.398469	-2.50961	+30' down vs rest
35836	11750927_a_at	SLC2A4	solute carrier family 2 (facilitated glucose transporter), member 4	NM_001042	2.93204e-05	0.0102643	0.393413	-2.54186	+30' down vs rest
19040	11734131_a_at	SLC2A4	solute carrier family 2 (facilitated glucose transporter), member 4	NM_001042	3.71932e-05	0.0125252	0.393366	-2.54216	+30' down vs rest
42940	11758031_s_at	BHLHE41	basic helix-loop-helix family, member e41	NM_030762	3.63414e-05	0.0123077	0.392542	-2.5475	+30' down vs rest
24633	11739724_a_at	ATP2B2	ATPase, Ca++ transporting, plasma membrane 2	NM_001001331 /// NM_001683	8.7082e-05	0.0250256	0.39219	-2.54978	+30' down vs rest
13104	11728195_s_at	TRO	trophinin	NM_001039705 /// NM_016157 /// NM_177556	4.4354e-05	0.0142925	0.390882	-2.55832	+30' down vs rest
19041	11734132_x_at	SLC2A4	solute carrier family 2 (facilitated glucose transporter), member 4	NM_001042	1.7518e-05	0.00699258	0.390314	-2.56204	+30' down vs rest
23421	11738512_a_at	GADL1	glutamate decarboxylase-like 1	NM_207359	1.9064e-05	0.00742378	0.389567	-2.56695	+30' down vs rest
10082	11725173_at	MN1	meningioma (disrupted in balanced translocation) 1	NM_002430	2.53541e-05	0.00917122	0.389087	-2.57012	+30' down vs rest
40968	11756059_a_at	CXCL14	chemokine (C-X-C motif) ligand 14	NM_004887	9.5963e-05	0.0272503	0.387905	-2.57795	+30' down vs rest
22920	11738011_a_at	MYLK2	myosin light chain kinase 2	NM_033118	1.23796e-05	0.00539156	0.385345	-2.59508	+30' down vs rest
11600	11726691_a_at	ANGPT1	angiopoietin 1	NM_001146	7.67356e-05	0.0224023	0.385189	-2.59613	+30' down vs rest
43347	11758438_s_at	CD36	CD36 molecule (thrombospondin receptor)	NM_000072 /// NM_001001547 /// NM_001001548 /// NM_001127443 /// NM_001127444	7.16441e-05	0.0210962	0.38507	-2.59693	+30' down vs rest
37872	11752963_a_at	SLC25A30	solute carrier family 25, member 30	NM_001010875	0.000115483	0.0322948	0.383271	-2.60912	+30' down vs rest
18745	11733836_a_at	TRO	trophinin	NM_001039705 /// NM_016157 /// NM_177556	5.80666e-06	0.00294771	0.378456	-2.64232	+30' down vs rest
9647	11724738_a_at	CD36	CD36 molecule (thrombospondin receptor)	NM_000072 /// NM_001001547 /// NM_001001548 /// NM_001127443 /// NM_001127444	3.28899e-05	0.0112988	0.37192	-2.68875	+30' down vs rest
20458	11735549_at	ASB15	ankyrin repeat and SOCS box-containing 15	NM_080928	7.63029e-05	0.0223032	0.371302	-2.69322	+30' down vs rest
29153	11744244_a_at	MASP1	mannan-binding lectin serine peptidase 1 (C4/C2 activating component of Ra-reactive fac	NM_001031849 /// NM_001879 /// NM_139125 /// NR_033519	7.06668e-05	0.0208598	0.368912	-2.71067	+30' down vs rest
40902	11755993_a_at	SLC25A30	solute carrier family 25, member 30	NM_001010875	6.81285e-05	0.0202606	0.363667	-2.74977	+30' down vs rest
34823	11749914_a_at	C3orf43	chromosome 3 open reading frame 43	NM_001077657	3.42429e-05	0.0116797	0.361982	-2.76257	+30' down vs rest
7140	11722231_at	PDP1	pyruvate dehyrogenase phosphatase catalytic subunit 1	NM_001161778 /// NM_001161779 /// NM_001161780 /// NM_001161781 /// NM_018444	2.35916e-05	0.00869146	0.361296	-2.76781	+30' down vs rest
29154	11744245_x_at	MASP1	mannan-binding lectin serine peptidase 1 (C4/C2 activating component of Ra-reactive fac	NM_001031849 /// NM_001879 /// NM_139125 /// NR_033519	6.9912e-05	0.0206625	0.36094	-2.77055	+30' down vs rest
22763	11737854_at	P2RY1	purinergic receptor P2Y, G-protein coupled, 1	NM_002563	2.94854e-06	0.00185525	0.359086	-2.78485	+30' down vs rest
22152	11737243_a_at	FSD2	fibronectin type III and SPRY domain containing 2	NM_001007122	6.33178e-05	0.0190192	0.357479	-2.79737	+30' down vs rest
20286	11735377_at	MSTN	myostatin	NM_005259	9.3798e-06	0.00423953	0.350799	-2.85064	+30' down vs rest
17762	11732853_at	ATP1B4	ATPase, Na+/K+ transporting, beta 4 polypeptide	NM_001142447 /// NM_012069	0.000123161	0.0342415	0.350627	-2.85204	+30' down vs rest
37596	11752687_a_at	ASB15	ankyrin repeat and SOCS box-containing 15	NM_080928	6.85102e-05	0.0203488	0.348132	-2.87248	+30' down vs rest
24631	11739722_a_at	ATP2B2	ATPase, Ca++ transporting, plasma membrane 2	NM_001001331 /// NM_001683	6.7424e-05	0.0201011	0.346407	-2.88677	+30' down vs rest
24632	11739723_x_at	ATP2B2	ATPase, Ca++ transporting, plasma membrane 2	NM_001001331 /// NM_001683	8.87001e-05	0.0254295	0.325909	-3.06834	+30' down vs rest
33409	11748500_a_at	ENPP5	ectonucleotide pyrophosphatase/phosphodiesterase 5 (putative function)	NM_021572	7.29982e-05	0.0214158	0.321256	-3.11279	+30' down vs rest
7530	11722621_a_at	AQP4	aquaporin 4	NM_001650 /// NM_004028	1.28539e-05	0.00552764	0.318885	-3.13593	+30' down vs rest
7528	11722619_a_at	AQP4	aquaporin 4	NM_001650 /// NM_004028	2.08169e-05	0.00788799	0.318103	-3.14363	+30' down vs rest
5602	11720693_a_at	IL17D	interleukin 17D	NM_138284	1.61828e-05	0.00659167	0.307108	-3.25619	+30' down vs rest
29096	11744187_at	SBK1	SH3-binding domain kinase 1	NM_001024401	2.7526e-05	0.0097648	0.306169	-3.26617	+30' down vs rest
32223	11747314_a_at	PDP1	pyruvate dehyrogenase phosphatase catalytic subunit 1	NM_001161778 /// NM_001161779 /// NM_001161780 /// NM_001161781 /// NM_018444	4.16249e-06	0.00234729	0.301557	-3.31613	+30' down vs rest
37594	11752685_a_at	AQP4	aquaporin 4	NM_001650 /// NM_004028	2.04671e-05	0.0077925	0.299888	-3.33458	+30' down vs rest
37595	11752686_x_at	AQP4	aquaporin 4	NM_001650 /// NM_004028	3.71132e-05	0.0125159	0.287356	-3.48	+30' down vs rest
17446	11732537_x_at	ZMYND17	zinc finger, MYND-type containing 17	NM_001024593	6.2717e-05	0.0188862	0.285867	-3.49813	+30' down vs rest
34344	11749435_a_at	SLC38A3	solute carrier family 38, member 3	NM_006841	3.38821e-05	0.0115897	0.282133	-3.54443	+30' down vs rest
48426	11763517_at	FILIP1L	Filamin A interacting protein 1-like	NM_001042459 /// NM_014890 /// NM_182909	3.9625e-05	0.0131771	0.281885	-3.54754	+30' down vs rest
21875	11736966_at	FBXO40	F-box protein 40	NM_016298	5.62813e-05	0.0172303	0.275858	-3.62505	+30' down vs rest
41223	11756314_a_at	GADD45G	growth arrest and DNA-damage-inducible, gamma	NM_006705	7.94555e-07	0.000727885	0.272191	-3.67389	+30' down vs rest
21874	11736965_at	FBXO40	F-box protein 40	NM_016298	8.78942e-05	0.0252287	0.266933	-3.74625	+30' down vs rest

## Sheet: ET +30' vs baseline
Column #	Column ID	Gene Symbol	Gene Title	RefSeq Transcript ID	P-value	adj. P-value	Ratio (+30' vs rest)	Fold-Change (+30' vs rest)	Direction (+30' vs rest)
26614	11741705_at	NR4A3	nuclear receptor subfamily 4, group A, member 3	NM_006981 /// NM_173198 /// NM_173199 /// NM_173200	1.21288e-13	1.15574e-09	25.0017	25.0017	+30' up vs rest
32383	11747474_a_at	NR4A2	nuclear receptor subfamily 4, group A, member 2	NM_006186	1.6813e-14	2.68176e-10	20.3451	20.3451	+30' up vs rest
1293	11716384_at	CCL2	chemokine (C-C motif) ligand 2	NM_002982	4.44417e-08	4.59572e-05	13.6012	13.6012	+30' up vs rest
2769	11717860_a_at	EGR1	early growth response 1	NM_001964	6.1426e-07	0.000406841	13.5844	13.5844	+30' up vs rest
13967	11729058_s_at	NR4A3	nuclear receptor subfamily 4, group A, member 3	NM_006981 /// NM_173198 /// NM_173199 /// NM_173200	6.20954e-12	3.02507e-08	12.2263	12.2263	+30' up vs rest
29685	11744776_a_at	NNMT	nicotinamide N-methyltransferase	NM_006169	7.31242e-10	1.40998e-06	11.9986	11.9986	+30' up vs rest
29930	11745021_a_at	MYC	v-myc myelocytomatosis viral oncogene homolog (avian)	NM_002467	1.22522e-08	1.54907e-05	11.9132	11.9132	+30' up vs rest
10540	11725631_a_at	NR4A2	nuclear receptor subfamily 4, group A, member 2	NM_006186	6.76286e-13	4.89964e-09	11.6775	11.6775	+30' up vs rest
34814	11749905_a_at	CYR61	cysteine-rich, angiogenic inducer, 61	NM_001554	4.75659e-09	6.69084e-06	11.1324	11.1324	+30' up vs rest
402	11715493_a_at	CYR61	cysteine-rich, angiogenic inducer, 61	NM_001554	8.35634e-09	1.11291e-05	9.98583	9.98583	+30' up vs rest
36552	11751643_x_at	EGR1	early growth response 1	NM_001964	1.80877e-07	0.00014913	9.74697	9.74697	+30' up vs rest
11520	11726611_x_at	MAFF	v-maf musculoaponeurotic fibrosarcoma oncogene homolog F (avian)	NM_001161572 /// NM_001161573 /// NM_001161574 /// NM_012323 /// NM_152878	3.1652e-12	1.71626e-08	9.71076	9.71076	+30' up vs rest
5398	11720489_a_at	ACTC1	actin, alpha, cardiac muscle 1	NM_005159	4.21529e-07	0.000296434	9.67108	9.67108	+30' up vs rest
1680	11716771_s_at	SIK1	salt-inducible kinase 1	NM_173354	1.54793e-12	9.48627e-09	9.63593	9.63593	+30' up vs rest
37849	11752940_a_at	EGR1	early growth response 1	NM_001964	1.15397e-06	0.000669694	9.26361	9.26361	+30' up vs rest
34200	11749291_a_at	FOS	FBJ murine osteosarcoma viral oncogene homolog	NM_005252	1.48986e-06	0.000822694	9.15613	9.15613	+30' up vs rest
1399	11716490_a_at	SERPINA3	serpin peptidase inhibitor, clade A (alpha-1 antiproteinase, antitrypsin), member 3	NM_001085	3.82112e-07	0.000274363	8.9446	8.9446	+30' up vs rest
297	11715388_s_at	CDKN1A	cyclin-dependent kinase inhibitor 1A (p21, Cip1)	NM_000389 /// NM_078467	2.29247e-09	3.62636e-06	8.93846	8.93846	+30' up vs rest
21464	11736555_s_at	SLC2A14 /// SLC2A3	solute carrier family 2 (facilitated glucose transporter), member 14 /// solute carrier	NM_006931 /// NM_153449	3.55918e-12	1.84931e-08	8.93496	8.93496	+30' up vs rest
1400	11716491_s_at	SERPINA3	serpin peptidase inhibitor, clade A (alpha-1 antiproteinase, antitrypsin), member 3	NM_001085	3.0203e-07	0.000229255	8.90395	8.90395	+30' up vs rest
16354	11731445_at	ANKRD1	ankyrin repeat domain 1 (cardiac muscle)	NM_014391	1.18386e-05	0.00470982	8.61604	8.61604	+30' up vs rest
42221	11757312_x_at	SERPINE1	serpin peptidase inhibitor, clade E (nexin, plasminogen activator inhibitor type 1), me	NM_000602 /// NM_001165413	5.51066e-08	5.48864e-05	8.42857	8.42857	+30' up vs rest
39243	11754334_s_at	EGR1	early growth response 1	NM_001964	9.79159e-08	8.96608e-05	8.34227	8.34227	+30' up vs rest
36918	11752009_a_at	TNC	tenascin C	NM_002160	3.64858e-07	0.0002676	8.31627	8.31627	+30' up vs rest
4808	11719899_at	AG2	protein Ag2 homolog	NM_001145033	3.75876e-09	5.47969e-06	8.01558	8.01558	+30' up vs rest
38198	11753289_s_at	RUNX1 /// SH3D19	runt-related transcription factor 1 /// SH3 domain containing 19	NM_001001890 /// NM_001009555 /// NM_001122607 /// NM_001128923 /// NM_001128924 /// NM	1.47959e-07	0.000125897	7.91717	7.91717	+30' up vs rest
4127	11719218_at	SOCS3	suppressor of cytokine signaling 3	NM_003955	1.73987e-06	0.000934837	7.72822	7.72822	+30' up vs rest
38942	11754033_a_at	PLA2G2A	phospholipase A2, group IIA (platelets, synovial fluid)	NM_000300 /// NM_001161727 /// NM_001161728 /// NM_001161729	2.80387e-06	0.0013766	7.53321	7.53321	+30' up vs rest
19568	11734659_a_at	FOS	FBJ murine osteosarcoma viral oncogene homolog	NM_005252	6.91032e-07	0.00044178	7.52108	7.52108	+30' up vs rest
9386	11724477_a_at	FOSL1	FOS-like antigen 1	NM_005438	3.97817e-09	5.72502e-06	7.50875	7.50875	+30' up vs rest
6002	11721093_a_at	THBS1	thrombospondin 1	NM_003246	2.89306e-08	3.12907e-05	7.46527	7.46527	+30' up vs rest
19719	11734810_a_at	DTNA	dystrobrevin, alpha	NM_001128175 /// NM_001390 /// NM_001391 /// NM_001392 /// NM_032975 /// NM_032978 ///	2.44794e-06	0.00122705	7.45325	7.45325	+30' up vs rest
10914	11726005_a_at	PDE4B	phosphodiesterase 4B, cAMP-specific (phosphodiesterase E4 dunce homolog, Drosophila)	NM_001037339 /// NM_001037340 /// NM_001037341 /// NM_002600	3.0585e-06	0.00148034	7.22709	7.22709	+30' up vs rest
14029	11729120_x_at	HSPA1B	heat shock 70kDa protein 1B	NM_005346	3.67085e-11	1.31227e-07	7.16523	7.16523	+30' up vs rest
14028	11729119_a_at	HSPA1A /// HSPA1B	heat shock 70kDa protein 1A /// heat shock 70kDa protein 1B	NM_005345 /// NM_005346	1.64835e-11	6.68214e-08	7.12853	7.12853	+30' up vs rest
972	11716063_at	TNC	tenascin C	NM_002160	6.52003e-07	0.000423625	6.99493	6.99493	+30' up vs rest
296	11715387_at	CDKN1A	cyclin-dependent kinase inhibitor 1A (p21, Cip1)	NM_000389 /// NM_078467	2.82643e-08	3.0991e-05	6.9944	6.9944	+30' up vs rest
2770	11717861_a_at	EGR1	early growth response 1	NM_001964	2.43162e-06	0.001224	6.9349	6.9349	+30' up vs rest
27919	11743010_at	NFIL3	nuclear factor, interleukin 3 regulated	NM_005384	3.14831e-10	7.38022e-07	6.91306	6.91306	+30' up vs rest
6000	11721091_a_at	THBS1	thrombospondin 1	NM_003246	1.71418e-08	2.07358e-05	6.9129	6.9129	+30' up vs rest
40981	11756072_s_at	SAA1 /// SAA2	serum amyloid A1 /// serum amyloid A2	NM_000331 /// NM_001127380 /// NM_001178006 /// NM_030754 /// NM_199161	3.33326e-05	0.0117549	6.87045	6.87045	+30' up vs rest
40114	11755205_a_at	HSPH1	heat shock 105kDa/110kDa protein 1	NM_006644	1.31577e-14	2.41683e-10	6.85797	6.85797	+30' up vs rest
2771	11717862_x_at	EGR1	early growth response 1	NM_001964	3.18476e-06	0.00152907	6.84374	6.84374	+30' up vs rest
43847	11758938_x_at	SAA1 /// SAA2	serum amyloid A1 /// serum amyloid A2	NM_000331 /// NM_001127380 /// NM_001178006 /// NM_030754 /// NM_199161	1.41047e-05	0.00547473	6.7962	6.7962	+30' up vs rest
1948	11717039_a_at	GADD45A	growth arrest and DNA-damage-inducible, alpha	NM_001924	1.0441e-06	0.000617934	6.77519	6.77519	+30' up vs rest
3325	11718416_a_at	PLA2G2A	phospholipase A2, group IIA (platelets, synovial fluid)	NM_000300 /// NM_001161727 /// NM_001161728 /// NM_001161729	4.24793e-06	0.00193463	6.65364	6.65364	+30' up vs rest
32844	11747935_a_at	TNC	tenascin C	NM_002160	8.63377e-07	0.000525276	6.62108	6.62108	+30' up vs rest
9004	11724095_a_at	PDE4B	phosphodiesterase 4B, cAMP-specific (phosphodiesterase E4 dunce homolog, Drosophila)	NM_001037339 /// NM_001037340 /// NM_001037341 /// NM_002600	6.10525e-06	0.00263021	6.47609	6.47609	+30' up vs rest
268	11715359_a_at	TIMP1	TIMP metallopeptidase inhibitor 1	NM_003254	3.33414e-07	0.000246809	6.39184	6.39184	+30' up vs rest
18351	11733442_x_at	SAA1	serum amyloid A1	NM_000331 /// NM_001178006 /// NM_199161	2.65868e-05	0.00961709	6.37445	6.37445	+30' up vs rest
26367	11741458_a_at	NR4A3	nuclear receptor subfamily 4, group A, member 3	NM_006981 /// NM_173198 /// NM_173199 /// NM_173200	2.32514e-08	2.66268e-05	6.23674	6.23674	+30' up vs rest
22944	11738035_s_at	RTN4	reticulon 4	NM_007008 /// NM_020532 /// NM_153828 /// NM_207520 /// NM_207521	4.2895e-07	0.000300768	6.10293	6.10293	+30' up vs rest
48940	11764031_at	GADD45B	Growth arrest and DNA-damage-inducible, beta	NM_015675	5.7034e-07	0.000381984	6.0012	6.0012	+30' up vs rest
4126	11719217_a_at	SOCS3	suppressor of cytokine signaling 3	NM_003955	5.09124e-06	0.00224597	5.99429	5.99429	+30' up vs rest
34568	11749659_s_at	HSPH1	heat shock 105kDa/110kDa protein 1	NM_006644	2.42576e-15	7.2508e-11	5.98157	5.98157	+30' up vs rest
41225	11756316_a_at	CHI3L1	chitinase 3-like 1 (cartilage glycoprotein-39)	NM_001276	4.98487e-06	0.00220719	5.89699	5.89699	+30' up vs rest
351	11715442_s_at	CTGF	connective tissue growth factor	NM_001901	7.37139e-11	2.35166e-07	5.8857	5.8857	+30' up vs rest
44434	11759525_at	GADD45B	growth arrest and DNA-damage-inducible, beta	NM_015675	8.38971e-07	0.000514354	5.88096	5.88096	+30' up vs rest
349	11715440_a_at	CTGF	connective tissue growth factor	NM_001901	1.03739e-10	3.18002e-07	5.83716	5.83716	+30' up vs rest
3308	11718399_s_at	TGM2	transglutaminase 2 (C polypeptide, protein-glutamine-gamma-glutamyltransferase)	NM_004613 /// NM_198951	3.70906e-07	0.000270377	5.82483	5.82483	+30' up vs rest
269	11715360_x_at	TIMP1	TIMP metallopeptidase inhibitor 1	NM_003254	3.91499e-07	0.000279425	5.81496	5.81496	+30' up vs rest
31765	11746856_a_at	SERPINE1	serpin peptidase inhibitor, clade E (nexin, plasminogen activator inhibitor type 1), me	NM_000602 /// NM_001165413	4.58996e-08	4.69369e-05	5.81115	5.81115	+30' up vs rest
41966	11757057_x_at	PLA2G2A	phospholipase A2, group IIA (platelets, synovial fluid)	NM_000300 /// NM_001161727 /// NM_001161728 /// NM_001161729	6.23564e-06	0.00268155	5.80932	5.80932	+30' up vs rest
17067	11732158_a_at	ADAMTS1	ADAM metallopeptidase with thrombospondin type 1 motif, 1	NM_006988	1.03212e-11	4.56513e-08	5.78802	5.78802	+30' up vs rest
350	11715441_a_at	CTGF	connective tissue growth factor	NM_001901	5.87202e-10	1.19989e-06	5.75584	5.75584	+30' up vs rest
31230	11746321_s_at	SERPINH1	serpin peptidase inhibitor, clade H (heat shock protein 47), member 1, (collagen bindin	NM_001235	7.45128e-13	5.23915e-09	5.67581	5.67581	+30' up vs rest
35326	11750417_a_at	PRG4	proteoglycan 4	NM_001127708 /// NM_001127709 /// NM_001127710 /// NM_005807	1.85364e-07	0.000151783	5.54849	5.54849	+30' up vs rest
35320	11750411_x_at	HSPA1A /// HSPA1B	heat shock 70kDa protein 1A /// heat shock 70kDa protein 1B	NM_005345 /// NM_005346	1.08043e-10	3.27354e-07	5.53075	5.53075	+30' up vs rest
9387	11724478_s_at	FOSL1	FOS-like antigen 1	NM_005438	6.56596e-09	8.92049e-06	5.51136	5.51136	+30' up vs rest
32014	11747105_a_at	HSPH1	heat shock 105kDa/110kDa protein 1	NM_006644	2.50941e-16	1.50146e-11	5.42252	5.42252	+30' up vs rest
6001	11721092_a_at	THBS1	thrombospondin 1	NM_003246	1.08692e-07	9.7738e-05	5.40511	5.40511	+30' up vs rest
23992	11739083_a_at	SLC39A14	solute carrier family 39 (zinc transporter), member 14	NM_001128431 /// NM_001135153 /// NM_001135154 /// NM_015359	7.54955e-07	0.000473779	5.39237	5.39237	+30' up vs rest
24329	11739420_a_at	AMPD3	adenosine monophosphate deaminase 3	NM_000480 /// NM_001025389 /// NM_001025390 /// NM_001172430 /// NM_001172431	1.47968e-06	0.000820864	5.29166	5.29166	+30' up vs rest
32981	11748072_a_at	HSPH1	heat shock 105kDa/110kDa protein 1	NM_006644	1.82016e-14	2.71727e-10	5.23466	5.23466	+30' up vs rest
40115	11755206_x_at	HSPH1	heat shock 105kDa/110kDa protein 1	NM_006644	2.89879e-13	2.39481e-09	5.18422	5.18422	+30' up vs rest
9005	11724096_a_at	PDE4B	phosphodiesterase 4B, cAMP-specific (phosphodiesterase E4 dunce homolog, Drosophila)	NM_001037339 /// NM_001037340 /// NM_001037341 /// NM_002600	5.82536e-06	0.00251416	5.12104	5.12104	+30' up vs rest
34635	11749726_x_at	NR4A1	nuclear receptor subfamily 4, group A, member 1	NM_002135 /// NM_173157	2.70621e-07	0.000209403	5.09507	5.09507	+30' up vs rest
2005	11717096_a_at	HSPH1	heat shock 105kDa/110kDa protein 1	NM_006644	2.56671e-14	3.22515e-10	5.07966	5.07966	+30' up vs rest
24690	11739781_a_at	TGM2	transglutaminase 2 (C polypeptide, protein-glutamine-gamma-glutamyltransferase)	NM_004613 /// NM_198951	1.42697e-07	0.00012229	5.0419	5.0419	+30' up vs rest
45888	11760979_at	NR4A1	nuclear receptor subfamily 4, group A, member 1	NM_002135 /// NM_173157	6.8271e-08	6.68731e-05	4.94376	4.94376	+30' up vs rest
42774	11757865_a_at	GADD45B	growth arrest and DNA-damage-inducible, beta	NM_015675	2.90688e-06	0.00141555	4.9212	4.9212	+30' up vs rest
46612	11761703_s_at	DNAJA1	DnaJ (Hsp40) homolog, subfamily A, member 1	NM_001539	1.95734e-17	2.33543e-12	4.8987	4.8987	+30' up vs rest
19621	11734712_a_at	PDE4B	phosphodiesterase 4B, cAMP-specific (phosphodiesterase E4 dunce homolog, Drosophila)	NM_001037339 /// NM_001037340 /// NM_001037341 /// NM_002600	7.48971e-06	0.00315836	4.8969	4.8969	+30' up vs rest
5999	11721090_at	THBS1	thrombospondin 1	NM_003246	1.70265e-06	0.000921048	4.88311	4.88311	+30' up vs rest
8325	11723416_x_at	CNN2	calponin 2	NM_004368 /// NM_201277	2.48432e-18	5.94101e-13	4.82522	4.82522	+30' up vs rest
8713	11723804_a_at	AKAP12	A kinase (PRKA) anchor protein 12	NM_005100 /// NM_144497	7.89209e-12	3.69739e-08	4.81181	4.81181	+30' up vs rest
29118	11744209_s_at	SERPINH1	serpin peptidase inhibitor, clade H (heat shock protein 47), member 1, (collagen bindin	NM_001235	9.90841e-12	4.4745e-08	4.79725	4.79725	+30' up vs rest
7959	11723050_a_at	HSPA6	heat shock 70kDa protein 6 (HSP70B')	NM_002155	4.68165e-07	0.000325402	4.7592	4.7592	+30' up vs rest
5318	11720409_s_at	CYP1B1	cytochrome P450, family 1, subfamily B, polypeptide 1	NM_000104	4.66855e-08	4.74995e-05	4.7583	4.7583	+30' up vs rest
20612	11735703_at	MT1A	metallothionein 1A	NM_005946	1.48369e-06	0.000821179	4.72603	4.72603	+30' up vs rest
48080	11763171_at	FOSL2	FOS-like antigen 2	NM_005253	3.57926e-14	3.88709e-10	4.70402	4.70402	+30' up vs rest
35502	11750593_a_at	TGM2	transglutaminase 2 (C polypeptide, protein-glutamine-gamma-glutamyltransferase)	NM_004613 /// NM_198951	5.60865e-07	0.000376693	4.65949	4.65949	+30' up vs rest
24328	11739419_a_at	AMPD3	adenosine monophosphate deaminase 3	NM_000480 /// NM_001025389 /// NM_001025390 /// NM_001172430 /// NM_001172431	3.38468e-06	0.00160571	4.65722	4.65722	+30' up vs rest
34634	11749725_a_at	NR4A1	nuclear receptor subfamily 4, group A, member 1	NM_002135 /// NM_173157	9.85586e-07	0.000589134	4.65109	4.65109	+30' up vs rest
40323	11755414_a_at	PRG4	proteoglycan 4	NM_001127708 /// NM_001127709 /// NM_001127710 /// NM_005807	6.42908e-07	0.000419998	4.63815	4.63815	+30' up vs rest
39918	11755009_s_at	VCAN	versican	NM_001126336 /// NM_001164097 /// NM_001164098 /// NM_004385	1.64262e-07	0.000137807	4.63578	4.63578	+30' up vs rest
33189	11748280_a_at	SERPINB1	serpin peptidase inhibitor, clade B (ovalbumin), member 1	NM_030666	3.68201e-06	0.00171947	4.63346	4.63346	+30' up vs rest
18974	11734065_a_at	AMPD3	adenosine monophosphate deaminase 3	NM_000480 /// NM_001025389 /// NM_001025390 /// NM_001172430 /// NM_001172431	4.42217e-06	0.00200254	4.61708	4.61708	+30' up vs rest
355	11715446_a_at	DNAJB1	DnaJ (Hsp40) homolog, subfamily B, member 1	NM_006145	2.15834e-10	5.48915e-07	4.61463	4.61463	+30' up vs rest
8323	11723414_a_at	CNN2	calponin 2	NM_004368 /// NM_201277	1.67378e-15	6.67489e-11	4.59348	4.59348	+30' up vs rest
39571	11754662_s_at	ADAMTS1	ADAM metallopeptidase with thrombospondin type 1 motif, 1	NM_006988	4.48921e-10	9.66603e-07	4.59128	4.59128	+30' up vs rest
37749	11752840_a_at	ELL2	elongation factor, RNA polymerase II, 2	NM_012081	2.91343e-12	1.62128e-08	4.589	4.589	+30' up vs rest
33925	11749016_a_at	AMPD3	adenosine monophosphate deaminase 3	NM_000480 /// NM_001025389 /// NM_001025390 /// NM_001172430 /// NM_001172431	2.52132e-06	0.00125593	4.56726	4.56726	+30' up vs rest
4938	11720029_a_at	LDLR	low density lipoprotein receptor	NM_000527	1.28691e-10	3.61881e-07	4.53017	4.53017	+30' up vs rest
9388	11724479_x_at	FOSL1	FOS-like antigen 1	NM_005438	9.94964e-08	9.07748e-05	4.51976	4.51976	+30' up vs rest
44044	11759135_x_at	NR4A1	nuclear receptor subfamily 4, group A, member 1	NM_002135 /// NM_173157	9.91657e-07	0.000591285	4.50357	4.50357	+30' up vs rest
42816	11757907_x_at	HSPA1A	heat shock 70kDa protein 1A	NM_005345	1.17315e-11	5.09762e-08	4.50159	4.50159	+30' up vs rest
3307	11718398_a_at	TGM2	transglutaminase 2 (C polypeptide, protein-glutamine-gamma-glutamyltransferase)	NM_004613 /// NM_198951	3.74073e-07	0.000271033	4.47469	4.47469	+30' up vs rest
31883	11746974_a_at	LDLR	low density lipoprotein receptor	NM_000527	3.80832e-10	8.51033e-07	4.44294	4.44294	+30' up vs rest
37778	11752869_s_at	CEBPD	CCAAT/enhancer binding protein (C/EBP), delta	NM_005195	2.51836e-09	3.91045e-06	4.40656	4.40656	+30' up vs rest
4149	11719240_at	PANX1	pannexin 1	NM_015368	4.89401e-06	0.00218313	4.40534	4.40534	+30' up vs rest
8324	11723415_s_at	CNN2	calponin 2	NM_004368 /// NM_201277	2.12631e-12	1.24024e-08	4.40446	4.40446	+30' up vs rest
5045	11720136_s_at	ATP13A3	ATPase type 13A3	NM_024524	2.82269e-06	0.001383	4.39606	4.39606	+30' up vs rest
32954	11748045_x_at	LDLR	low density lipoprotein receptor	NM_000527	8.95274e-11	2.78275e-07	4.38688	4.38688	+30' up vs rest
29036	11744127_at	CXCL2	chemokine (C-X-C motif) ligand 2	NM_002089	3.45911e-06	0.00163777	4.3824	4.3824	+30' up vs rest
34761	11749852_s_at	FOS	FBJ murine osteosarcoma viral oncogene homolog	NM_005252	1.95478e-05	0.00725757	4.35335	4.35335	+30' up vs rest
20613	11735704_x_at	MT1A	metallothionein 1A	NM_005946	1.33353e-06	0.000755563	4.33242	4.33242	+30' up vs rest
2903	11717994_a_at	NR4A1	nuclear receptor subfamily 4, group A, member 1	NM_002135 /// NM_173157	2.0507e-06	0.00107057	4.28194	4.28194	+30' up vs rest
2904	11717995_x_at	NR4A1	nuclear receptor subfamily 4, group A, member 1	NM_002135 /// NM_173157	6.62132e-07	0.000426727	4.28121	4.28121	+30' up vs rest
4253	11719344_a_at	ATF3	activating transcription factor 3	NM_001030287 /// NM_001040619 /// NM_001674 /// NM_004024	7.84803e-07	0.000487393	4.25967	4.25967	+30' up vs rest
971	11716062_a_at	TNC	tenascin C	NM_002160	3.17095e-06	0.0015255	4.25876	4.25876	+30' up vs rest
29322	11744413_x_at	HSPA1A	heat shock 70kDa protein 1A	NM_005345	3.23505e-11	1.19413e-07	4.24999	4.24999	+30' up vs rest
21479	11736570_a_at	SLC39A14	solute carrier family 39 (zinc transporter), member 14	NM_001128431 /// NM_001135153 /// NM_001135154 /// NM_015359	9.25636e-07	0.00055748	4.24078	4.24078	+30' up vs rest
19567	11734658_s_at	FOS	FBJ murine osteosarcoma viral oncogene homolog	NM_005252	1.80834e-05	0.00679833	4.22921	4.22921	+30' up vs rest
38873	11753964_x_at	HSPH1	heat shock 105kDa/110kDa protein 1	NM_006644	9.38018e-13	6.22631e-09	4.17938	4.17938	+30' up vs rest
39553	11754644_x_at	CNN2	calponin 2	NM_004368 /// NM_201277	1.32309e-11	5.55141e-08	4.17283	4.17283	+30' up vs rest
582	11715673_x_at	JUNB	jun B proto-oncogene	NM_002229	5.10265e-07	0.000347591	4.15133	4.15133	+30' up vs rest
38540	11753631_a_at	ATF3	activating transcription factor 3	NM_001030287 /// NM_001040619 /// NM_001674 /// NM_004024	5.12644e-07	0.000348219	4.09425	4.09425	+30' up vs rest
40515	11755606_x_at	IFI30	interferon, gamma-inducible protein 30	NM_006332	1.08096e-05	0.00437323	4.06018	4.06018	+30' up vs rest
2097	11717188_s_at	DNAJA1	DnaJ (Hsp40) homolog, subfamily A, member 1	NM_001539	2.25847e-14	3.00243e-10	4.01679	4.01679	+30' up vs rest
43548	11758639_s_at	HSPH1	heat shock 105kDa/110kDa protein 1	NM_006644	1.23952e-12	8.00675e-09	3.98629	3.98629	+30' up vs rest
38354	11753445_a_at	HMOX1	heme oxygenase (decycling) 1	NM_002133	6.87814e-07	0.000440902	3.9668	3.9668	+30' up vs rest
666	11715757_a_at	RGS2	regulator of G-protein signaling 2, 24kDa	NM_002923	1.36311e-08	1.6819e-05	3.95999	3.95999	+30' up vs rest
42922	11758013_s_at	C8orf4	chromosome 8 open reading frame 4	NM_020130	5.83145e-11	1.90609e-07	3.95143	3.95143	+30' up vs rest
354	11715445_a_at	DNAJB1	DnaJ (Hsp40) homolog, subfamily B, member 1	NM_006145	1.47286e-09	2.48312e-06	3.88053	3.88053	+30' up vs rest
38355	11753446_x_at	HMOX1	heme oxygenase (decycling) 1	NM_002133	9.59481e-07	0.000574967	3.87405	3.87405	+30' up vs rest
18094	11733185_at	OSMR	oncostatin M receptor	NM_001168355 /// NM_003999	4.00502e-08	4.20347e-05	3.82244	3.82244	+30' up vs rest
27971	11743062_a_at	PLAUR	plasminogen activator, urokinase receptor	NM_001005376 /// NM_001005377 /// NM_002659	1.10079e-06	0.000645097	3.7974	3.7974	+30' up vs rest
2098	11717189_x_at	DNAJA1	DnaJ (Hsp40) homolog, subfamily A, member 1	NM_001539	4.60059e-15	1.09598e-10	3.7922	3.7922	+30' up vs rest
4937	11720028_x_at	LDLR	low density lipoprotein receptor	NM_000527	1.29147e-09	2.19307e-06	3.76885	3.76885	+30' up vs rest
1003	11716094_a_at	KLF6	Kruppel-like factor 6	NM_001160124 /// NM_001160125 /// NM_001300 /// NR_027653	1.67256e-08	2.02924e-05	3.7549	3.7549	+30' up vs rest
1848	11716939_a_at	HMOX1	heme oxygenase (decycling) 1	NM_002133	3.96003e-06	0.00183142	3.70014	3.70014	+30' up vs rest
28045	11743136_x_at	CEBPD	CCAAT/enhancer binding protein (C/EBP), delta	NM_005195	2.15617e-09	3.46204e-06	3.68227	3.68227	+30' up vs rest
29037	11744128_x_at	CXCL2	chemokine (C-X-C motif) ligand 2	NM_002089	2.04213e-06	0.00106843	3.64969	3.64969	+30' up vs rest
39681	11754772_s_at	NR4A1	nuclear receptor subfamily 4, group A, member 1	NM_002135 /// NM_173157	3.73808e-06	0.00174225	3.64143	3.64143	+30' up vs rest
36593	11751684_a_at	MAFF	v-maf musculoaponeurotic fibrosarcoma oncogene homolog F (avian)	NM_001161572 /// NM_001161573 /// NM_001161574 /// NM_012323 /// NM_152878	1.04673e-07	9.47889e-05	3.63611	3.63611	+30' up vs rest
48219	11763310_at	MIR21	microRNA 21	NR_029493	3.08276e-07	0.00023252	3.61823	3.61823	+30' up vs rest
10833	11725924_a_at	RASSF5	Ras association (RalGDS/AF-6) domain family member 5	NM_182663 /// NM_182664 /// NM_182665	8.1963e-06	0.00340232	3.5997	3.5997	+30' up vs rest
40520	11755611_a_at	PFKFB3	6-phosphofructo-2-kinase/fructose-2,6-biphosphatase 3	NM_001145443 /// NM_004566	3.26094e-06	0.00155938	3.58988	3.58988	+30' up vs rest
38541	11753632_x_at	ATF3	activating transcription factor 3	NM_001030287 /// NM_001040619 /// NM_001674 /// NM_004024	7.48878e-07	0.000471202	3.5898	3.5898	+30' up vs rest
36153	11751244_s_at	CNN2	calponin 2	NM_004368 /// NM_201277	1.75073e-13	1.60632e-09	3.58894	3.58894	+30' up vs rest
34816	11749907_a_at	TRIM63	tripartite motif-containing 63	NM_032588	4.03848e-11	1.4185e-07	3.5858	3.5858	+30' up vs rest
3958	11719049_a_at	RASSF5	Ras association (RalGDS/AF-6) domain family member 5	NM_182663 /// NM_182664 /// NM_182665	1.85216e-06	0.000981934	3.57276	3.57276	+30' up vs rest
29168	11744259_a_at	ATP1B3	ATPase, Na+/K+ transporting, beta 3 polypeptide	NM_001679	1.17942e-14	2.34861e-10	3.56008	3.56008	+30' up vs rest
26867	11741958_a_at	IL6R	interleukin 6 receptor	NM_000565 /// NM_181359	1.07549e-08	1.39037e-05	3.55213	3.55213	+30' up vs rest
2641	11717732_s_at	PFKFB3	6-phosphofructo-2-kinase/fructose-2,6-biphosphatase 3	NM_001145443 /// NM_004566	1.60149e-06	0.000878249	3.53044	3.53044	+30' up vs rest
29167	11744258_a_at	ATP1B3	ATPase, Na+/K+ transporting, beta 3 polypeptide	NM_001679	9.98327e-15	2.16741e-10	3.53005	3.53005	+30' up vs rest
9752	11724843_s_at	CISH	cytokine inducible SH2-containing protein	NM_013324 /// NM_145071	5.92221e-10	1.20369e-06	3.50072	3.50072	+30' up vs rest
44914	11760005_x_at	DNAJA1	DnaJ (Hsp40) homolog, subfamily A, member 1	NM_001539	2.00837e-15	6.85635e-11	3.49903	3.49903	+30' up vs rest
48946	11764037_s_at	DNAJA1	DnaJ (Hsp40) homolog, subfamily A, member 1	NM_001539	1.39063e-15	6.64715e-11	3.49818	3.49818	+30' up vs rest
48939	11764030_x_at	CEBPD	CCAAT/enhancer binding protein (C/EBP), delta	NM_005195	1.50063e-08	1.84295e-05	3.49699	3.49699	+30' up vs rest
16508	11731599_a_at	FOSL2	FOS-like antigen 2	NM_005253	9.10498e-13	6.22315e-09	3.49583	3.49583	+30' up vs rest
4582	11719673_a_at	THBD	thrombomodulin	NM_000361	2.40205e-06	0.00121423	3.49206	3.49206	+30' up vs rest
36154	11751245_x_at	CNN2	calponin 2	NM_004368 /// NM_201277	3.6813e-15	9.78104e-11	3.48978	3.48978	+30' up vs rest
16509	11731600_a_at	FOSL2	FOS-like antigen 2	NM_005253	5.50063e-13	4.10557e-09	3.4812	3.4812	+30' up vs rest
43191	11758282_s_at	TUBA1C	tubulin, alpha 1c	NM_032704	4.6207e-07	0.000322102	3.45203	3.45203	+30' up vs rest
32013	11747104_s_at	CYP1B1	cytochrome P450, family 1, subfamily B, polypeptide 1	NM_000104	1.64815e-06	0.000899708	3.45026	3.45026	+30' up vs rest
38809	11753900_x_at	MT2A	metallothionein 2A	NM_005953	5.85485e-07	0.000391032	3.44114	3.44114	+30' up vs rest
33312	11748403_x_at	CNN2	calponin 2	NM_004368 /// NM_201277	3.23714e-12	1.71556e-08	3.43876	3.43876	+30' up vs rest
45249	11760340_at	CHRND	cholinergic receptor, nicotinic, delta	NM_000751	2.89988e-05	0.0104265	3.43604	3.43604	+30' up vs rest
36228	11751319_x_at	EIF4A1	eukaryotic translation initiation factor 4A1	NM_001416	1.22862e-07	0.000107213	3.43341	3.43341	+30' up vs rest
6211	11721302_a_at	CLEC2B	C-type lectin domain family 2, member B	NM_005127	1.30224e-06	0.000743118	3.4295	3.4295	+30' up vs rest
28044	11743135_s_at	CEBPD	CCAAT/enhancer binding protein (C/EBP), delta	NM_005195	1.94312e-08	2.29752e-05	3.42811	3.42811	+30' up vs rest
48938	11764029_at	CEBPD	CCAAT/enhancer binding protein (C/EBP), delta	NM_005195	1.12798e-08	1.45483e-05	3.42018	3.42018	+30' up vs rest
21387	11736478_a_at	ELL2	elongation factor, RNA polymerase II, 2	NM_012081	3.37097e-10	7.75435e-07	3.41519	3.41519	+30' up vs rest
32137	11747228_x_at	ATP1A1	ATPase, Na+/K+ transporting, alpha 1 polypeptide	NM_000701 /// NM_001001586 /// NM_001160233 /// NM_001160234	1.7235e-07	0.000143086	3.39126	3.39126	+30' up vs rest
825	11715916_a_at	CD44	CD44 molecule (Indian blood group)	NM_000610 /// NM_001001389 /// NM_001001390 /// NM_001001391 /// NM_001001392	3.66492e-06	0.0017182	3.38684	3.38684	+30' up vs rest
31259	11746350_a_at	PIM1	pim-1 oncogene	NM_002648	8.96688e-08	8.31371e-05	3.38163	3.38163	+30' up vs rest
12693	11727784_x_at	TPM4	tropomyosin 4	NM_001145160 /// NM_003290	2.09034e-14	2.94498e-10	3.38083	3.38083	+30' up vs rest
4148	11719239_at	PANX1	pannexin 1	NM_015368	1.84666e-05	0.00693148	3.36746	3.36746	+30' up vs rest
41862	11756953_a_at	IL1R1	interleukin 1 receptor, type I	NM_000877	4.48281e-08	4.61564e-05	3.31142	3.31142	+30' up vs rest
3566	11718657_a_at	MIR21 /// TMEM49	microRNA 21 /// transmembrane protein 49	NM_030938 /// NR_029493	2.61124e-07	0.000204704	3.26293	3.26293	+30' up vs rest
6448	11721539_at	RAB15	RAB15, member RAS onocogene family	NM_198686	6.48663e-07	0.000422603	3.25529	3.25529	+30' up vs rest
11332	11726423_a_at	SCN3B	sodium channel, voltage-gated, type III, beta	NM_001040151 /// NM_018400	4.99431e-06	0.00220728	3.25426	3.25426	+30' up vs rest
4542	11719633_a_at	KLF4	Kruppel-like factor 4 (gut)	NM_004235	1.26073e-08	1.56632e-05	3.2332	3.2332	+30' up vs rest
1884	11716975_a_at	PDK4	pyruvate dehydrogenase kinase, isozyme 4	NM_002612	8.72535e-07	0.0005295	3.23211	3.23211	+30' up vs rest
14233	11729324_s_at	ASB5	ankyrin repeat and SOCS box-containing 5	NM_080874	1.18281e-07	0.000104358	3.22914	3.22914	+30' up vs rest
4792	11719883_a_at	APOLD1	apolipoprotein L domain containing 1	NM_001130415 /// NM_030817	2.53271e-08	2.87445e-05	3.22736	3.22736	+30' up vs rest
15782	11730873_a_at	RASSF5	Ras association (RalGDS/AF-6) domain family member 5	NM_182663 /// NM_182664 /// NM_182665	1.04129e-05	0.00422702	3.22582	3.22582	+30' up vs rest
841	11715932_s_at	TUBB6	tubulin, beta 6	NM_032525	6.16269e-09	8.41642e-06	3.2223	3.2223	+30' up vs rest
49085	11764176_at	---	---	---	4.03706e-09	5.7834e-06	3.21592	3.21592	+30' up vs rest
2934	11718025_at	IL1R1	interleukin 1 receptor, type I	NM_000877	8.89987e-08	8.27871e-05	3.21	3.21	+30' up vs rest
14232	11729323_a_at	ASB5	ankyrin repeat and SOCS box-containing 5	NM_080874	8.33919e-08	7.85138e-05	3.2057	3.2057	+30' up vs rest
31981	11747072_s_at	TUBB6	tubulin, beta 6	NM_032525	1.19473e-09	2.07013e-06	3.19534	3.19534	+30' up vs rest
31175	11746266_a_at	CHRND	cholinergic receptor, nicotinic, delta	NM_000751	3.20931e-05	0.0113681	3.18202	3.18202	+30' up vs rest
626	11715717_s_at	MSN	moesin	NM_002444	8.1054e-11	2.54916e-07	3.16527	3.16527	+30' up vs rest
25590	11740681_a_at	TGIF1	TGFB-induced factor homeobox 1	NM_003244 /// NM_170695 /// NM_173207 /// NM_173208 /// NM_173209 /// NM_173210 /// NM_	1.94223e-07	0.000157419	3.16213	3.16213	+30' up vs rest
31229	11746320_x_at	SERPINH1	serpin peptidase inhibitor, clade H (heat shock protein 47), member 1, (collagen bindin	NM_001235	7.74655e-10	1.46923e-06	3.16137	3.16137	+30' up vs rest
35099	11750190_x_at	CD44	CD44 molecule (Indian blood group)	NM_000610 /// NM_001001389 /// NM_001001390 /// NM_001001391 /// NM_001001392	4.28075e-06	0.00194587	3.15873	3.15873	+30' up vs rest
27117	11742208_a_at	VCAN	versican	NM_001126336 /// NM_001164097 /// NM_001164098 /// NM_004385	1.17324e-06	0.000677589	3.15768	3.15768	+30' up vs rest
36336	11751427_a_at	DNAJB1	DnaJ (Hsp40) homolog, subfamily B, member 1	NM_006145	1.10665e-09	1.95853e-06	3.14286	3.14286	+30' up vs rest
6297	11721388_a_at	P2RX5	purinergic receptor P2X, ligand-gated ion channel, 5	NM_002561 /// NM_175080 /// NM_175081	7.02547e-06	0.00298895	3.14018	3.14018	+30' up vs rest
27972	11743063_x_at	PLAUR	plasminogen activator, urokinase receptor	NM_001005376 /// NM_001005377 /// NM_002659	3.76318e-07	0.000271836	3.14011	3.14011	+30' up vs rest
33309	11748400_s_at	LOC643634 /// TPM4	similar to tropomyosin 4 /// tropomyosin 4	NM_001145160 /// NM_003290 /// XR_016808 /// XR_019021 /// XR_039579	5.63363e-17	4.49235e-12	3.13774	3.13774	+30' up vs rest
27963	11743054_a_at	CHORDC1	cysteine and histidine-rich domain (CHORD)-containing 1	NM_001144073 /// NM_012124	2.91928e-14	3.49291e-10	3.1326	3.1326	+30' up vs rest
12692	11727783_s_at	LOC643634 /// TPM4	similar to tropomyosin 4 /// tropomyosin 4	NM_001145160 /// NM_003290 /// XR_016808 /// XR_019021 /// XR_039579	8.78628e-12	4.03809e-08	3.13258	3.13258	+30' up vs rest
1002	11716093_a_at	KLF6	Kruppel-like factor 6	NM_001160124 /// NM_001160125 /// NM_001300 /// NR_027653	8.0092e-08	7.6587e-05	3.13205	3.13205	+30' up vs rest
32408	11747499_a_at	ICAM1	intercellular adhesion molecule 1	NM_000201	1.08172e-07	9.7573e-05	3.11232	3.11232	+30' up vs rest
26969	11742060_x_at	CHORDC1	cysteine and histidine-rich domain (CHORD)-containing 1	NM_001144073 /// NM_012124	4.97867e-13	3.84102e-09	3.10951	3.10951	+30' up vs rest
1238	11716329_s_at	GJA1	gap junction protein, alpha 1, 43kDa	NM_000165	1.18231e-10	3.49029e-07	3.10543	3.10543	+30' up vs rest
21419	11736510_a_at	IL6R	interleukin 6 receptor	NM_000565 /// NM_181359	2.61564e-08	2.9544e-05	3.10113	3.10113	+30' up vs rest
42952	11758043_s_at	IER2	immediate early response 2	NM_004907	1.89042e-08	2.26217e-05	3.09729	3.09729	+30' up vs rest
41047	11756138_a_at	HK2	hexokinase 2	NM_000189	3.16336e-06	0.00152492	3.08902	3.08902	+30' up vs rest
1883	11716974_a_at	PDK4	pyruvate dehydrogenase kinase, isozyme 4	NM_002612	1.45957e-06	0.000811591	3.08428	3.08428	+30' up vs rest
40944	11756035_x_at	PFKFB3	6-phosphofructo-2-kinase/fructose-2,6-biphosphatase 3	NM_001145443 /// NM_004566	3.27902e-06	0.0015649	3.08092	3.08092	+30' up vs rest
38308	11753399_x_at	ANXA2	annexin A2	NM_001002857 /// NM_001002858 /// NM_001136015 /// NM_004039	1.32645e-06	0.000753336	3.06027	3.06027	+30' up vs rest
4088	11719179_a_at	PVR	poliovirus receptor	NM_001135768 /// NM_001135769 /// NM_001135770 /// NM_006505	1.09461e-06	0.000643051	3.05529	3.05529	+30' up vs rest
1928	11717019_x_at	ATP1A1	ATPase, Na+/K+ transporting, alpha 1 polypeptide	NM_000701 /// NM_001001586 /// NM_001160233 /// NM_001160234	1.99026e-07	0.000160767	3.05305	3.05305	+30' up vs rest
11972	11727063_a_at	UCK2	uridine-cytidine kinase 2	NM_012474	1.17379e-05	0.00469319	3.04323	3.04323	+30' up vs rest
1035	11716126_x_at	ZYX	zyxin	NM_001010972 /// NM_003461	9.13425e-09	1.20138e-05	3.03469	3.03469	+30' up vs rest
18093	11733184_a_at	OSMR	oncostatin M receptor	NM_001168355 /// NM_003999	2.18921e-06	0.00112326	3.03313	3.03313	+30' up vs rest
25789	11740880_x_at	ANXA2	annexin A2	NM_001002857 /// NM_001002858 /// NM_001136015 /// NM_004039	3.02033e-06	0.00146483	3.026	3.026	+30' up vs rest
17913	11733004_s_at	FCGR3A /// FCGR3B	Fc fragment of IgG, low affinity IIIa, receptor (CD16a) /// Fc fragment of IgG, low aff	NM_000569 /// NM_000570 /// NM_001127592 /// NM_001127593 /// NM_001127595 /// NM_00112	2.78967e-06	0.00137528	3.02289	3.02289	+30' up vs rest
22136	11737227_at	DYSFIP1	dysferlin interacting protein 1	NM_001007533	2.84856e-08	3.11259e-05	3.01534	3.01534	+30' up vs rest
21386	11736477_a_at	ELL2	elongation factor, RNA polymerase II, 2	NM_012081	5.67629e-10	1.17011e-06	3.01147	3.01147	+30' up vs rest
38765	11753856_a_at	CKS2	CDC28 protein kinase regulatory subunit 2	NM_001827	9.34504e-14	9.30634e-10	3.0099	3.0099	+30' up vs rest
4589	11719680_x_at	TNFRSF10B	tumor necrosis factor receptor superfamily, member 10b	NM_003842 /// NM_147187 /// NR_027140	1.09745e-10	3.27536e-07	3.00514	3.00514	+30' up vs rest
33220	11748311_s_at	VCAN	versican	NM_001126336 /// NM_001164097 /// NM_001164098 /// NM_004385	1.35997e-06	0.000765101	3.0025	3.0025	+30' up vs rest
6888	11721979_at	SLC36A1	solute carrier family 36 (proton/amino acid symporter), member 1	NM_078483	1.04065e-06	0.000617419	2.99186	2.99186	+30' up vs rest
611	11715702_at	ITGA5	integrin, alpha 5 (fibronectin receptor, alpha polypeptide)	NM_002205	3.20577e-14	3.65152e-10	2.98666	2.98666	+30' up vs rest
39839	11754930_x_at	ATP1A1	ATPase, Na+/K+ transporting, alpha 1 polypeptide	NM_000701 /// NM_001001586 /// NM_001160233 /// NM_001160234	3.90062e-07	0.000279233	2.98013	2.98013	+30' up vs rest
2165	11717256_at	PIM1	pim-1 oncogene	NM_002648	1.03227e-05	0.00419754	2.97654	2.97654	+30' up vs rest
38570	11753661_a_at	ID1	inhibitor of DNA binding 1, dominant negative helix-loop-helix protein	NM_002165 /// NM_181353	3.04475e-09	4.55327e-06	2.97145	2.97145	+30' up vs rest
25788	11740879_s_at	ANXA2	annexin A2	NM_001002857 /// NM_001002858 /// NM_001136015 /// NM_004039	2.44122e-06	0.00122625	2.9585	2.9585	+30' up vs rest
19060	11734151_at	ABRA	actin-binding Rho activating protein	NM_139166	1.26826e-10	3.60793e-07	2.94534	2.94534	+30' up vs rest
12691	11727782_a_at	TPM4	tropomyosin 4	NM_001145160 /// NM_003290	1.86491e-10	4.90244e-07	2.94512	2.94512	+30' up vs rest
41132	11756223_s_at	DDX21	DEAD (Asp-Glu-Ala-Asp) box polypeptide 21	NM_004728	6.73026e-07	0.000432582	2.94295	2.94295	+30' up vs rest
9965	11725056_a_at	NEDD9	neural precursor cell expressed, developmentally down-regulated 9	NM_001142393 /// NM_006403 /// NM_182966	4.62568e-11	1.57928e-07	2.93783	2.93783	+30' up vs rest
40259	11755350_a_at	XIRP1	xin actin-binding repeat containing 1	NM_194293	5.52908e-06	0.00239928	2.93239	2.93239	+30' up vs rest
28020	11743111_s_at	NAMPT	nicotinamide phosphoribosyltransferase	NM_005746	1.1675e-05	0.00468373	2.93021	2.93021	+30' up vs rest
43279	11758370_s_at	ETS2	v-ets erythroblastosis virus E26 oncogene homolog 2 (avian)	NM_005239	2.20791e-07	0.000177748	2.92234	2.92234	+30' up vs rest
16436	11731527_s_at	TRIM63	tripartite motif-containing 63	NM_032588	1.77415e-11	7.07072e-08	2.9164	2.9164	+30' up vs rest
38200	11753291_a_at	CD44	CD44 molecule (Indian blood group)	NM_000610 /// NM_001001389 /// NM_001001390 /// NM_001001391 /// NM_001001392	1.72258e-06	0.000929728	2.91514	2.91514	+30' up vs rest
4252	11719343_x_at	ATF3	activating transcription factor 3	NM_001030287 /// NM_001040619 /// NM_001674 /// NM_004024	2.09276e-06	0.00108307	2.91066	2.91066	+30' up vs rest
826	11715917_a_at	CD44	CD44 molecule (Indian blood group)	NM_000610 /// NM_001001389 /// NM_001001390 /// NM_001001391 /// NM_001001392	6.69068e-06	0.00285668	2.91025	2.91025	+30' up vs rest
36911	11752002_a_at	PLEKHG1	pleckstrin homology domain containing, family G (with RhoGef domain) member 1	NM_001029884	4.43881e-09	6.27746e-06	2.90806	2.90806	+30' up vs rest
33310	11748401_x_at	TPM4	tropomyosin 4	NM_001145160 /// NM_003290	2.43915e-13	2.16266e-09	2.90182	2.90182	+30' up vs rest
43131	11758222_s_at	SLC20A1	solute carrier family 20 (phosphate transporter), member 1	NM_005415	6.42702e-10	1.27307e-06	2.89635	2.89635	+30' up vs rest
24526	11739617_x_at	CD44	CD44 molecule (Indian blood group)	NM_000610 /// NM_001001389 /// NM_001001390 /// NM_001001391 /// NM_001001392	4.82836e-06	0.00215787	2.89615	2.89615	+30' up vs rest
16437	11731528_x_at	TRIM63	tripartite motif-containing 63	NM_032588	2.64914e-10	6.52875e-07	2.89261	2.89261	+30' up vs rest
10835	11725926_s_at	CLIC4	chloride intracellular channel 4	NM_013943	3.73283e-10	8.41692e-07	2.8742	2.8742	+30' up vs rest
41579	11756670_x_at	TUBA1C	tubulin, alpha 1c	NM_032704	2.83563e-06	0.0013865	2.87204	2.87204	+30' up vs rest
3280	11718371_s_at	NRBF2	nuclear receptor binding factor 2	NM_030759	2.99785e-05	0.0106983	2.87154	2.87154	+30' up vs rest
22448	11737539_a_at	PVR	poliovirus receptor	NM_001135768 /// NM_001135769 /// NM_001135770 /// NM_006505	3.72186e-07	0.000270485	2.86863	2.86863	+30' up vs rest
29481	11744572_a_at	KLF5	Kruppel-like factor 5 (intestinal)	NM_001730	8.07894e-07	0.000499141	2.8565	2.8565	+30' up vs rest
1927	11717018_a_at	ATP1A1	ATPase, Na+/K+ transporting, alpha 1 polypeptide	NM_000701 /// NM_001001586 /// NM_001160233 /// NM_001160234	3.30653e-07	0.00024629	2.85623	2.85623	+30' up vs rest
19856	11734947_a_at	FGF7	fibroblast growth factor 7 (keratinocyte growth factor)	NM_002009	1.21745e-06	0.000699743	2.84799	2.84799	+30' up vs rest
41134	11756225_s_at	DNAJB6	DnaJ (Hsp40) homolog, subfamily B, member 6	NM_005494 /// NM_058246	7.53199e-14	7.83295e-10	2.84798	2.84798	+30' up vs rest
28029	11743120_s_at	EIF4A1	eukaryotic translation initiation factor 4A1	NM_001416	1.35213e-06	0.000762487	2.84383	2.84383	+30' up vs rest
625	11715716_at	MSN	moesin	NM_002444	2.49335e-10	6.21345e-07	2.84055	2.84055	+30' up vs rest
13514	11728605_s_at	LIMS1 /// LIMS3 /// LOC440895	LIM and senescent cell antigen-like domains 1 /// LIM and senescent cell antigen-like d	NM_004987 /// NM_033514 /// NR_027143 /// NR_027467	1.69184e-06	0.000917278	2.84008	2.84008	+30' up vs rest
26868	11741959_x_at	IL6R	interleukin 6 receptor	NM_000565 /// NM_181359	1.82103e-07	0.000149625	2.8382	2.8382	+30' up vs rest
21418	11736509_x_at	IL6R	interleukin 6 receptor	NM_000565 /// NM_181359	4.15146e-07	0.000293673	2.83694	2.83694	+30' up vs rest
38011	11753102_a_at	MAP4K1	mitogen-activated protein kinase kinase kinase kinase 1	NM_001042600 /// NM_007181	1.48323e-09	2.48127e-06	2.83274	2.83274	+30' up vs rest
36476	11751567_a_at	EGR3	early growth response 3	NM_004430	5.39864e-07	0.000364637	2.83266	2.83266	+30' up vs rest
42630	11757721_s_at	CSRNP1	cysteine-serine-rich nuclear protein 1	NM_033027	1.17531e-07	0.00010408	2.83156	2.83156	+30' up vs rest
10294	11725385_at	UGCG	UDP-glucose ceramide glucosyltransferase	NM_003358	2.98791e-07	0.000227519	2.83151	2.83151	+30' up vs rest
824	11715915_a_at	CD44	CD44 molecule (Indian blood group)	NM_000610 /// NM_001001389 /// NM_001001390 /// NM_001001391 /// NM_001001392	4.80631e-06	0.00215204	2.82746	2.82746	+30' up vs rest
43566	11758657_s_at	PKIG	protein kinase (cAMP-dependent, catalytic) inhibitor gamma	NM_007066 /// NM_181804 /// NM_181805	8.63729e-06	0.00357297	2.82163	2.82163	+30' up vs rest
4276	11719367_a_at	PLEKHO2	pleckstrin homology domain containing, family O member 2	NM_025201	5.16688e-11	1.73729e-07	2.81799	2.81799	+30' up vs rest
35095	11750186_a_at	ALDH1A3	aldehyde dehydrogenase 1 family, member A3	NM_000693	1.44127e-05	0.00557617	2.81427	2.81427	+30' up vs rest
33073	11748164_a_at	VCAN	versican	NM_001126336 /// NM_001164097 /// NM_001164098 /// NM_004385	1.64157e-05	0.00624006	2.81141	2.81141	+30' up vs rest
38973	11754064_x_at	ANXA2	annexin A2	NM_001002857 /// NM_001002858 /// NM_001136015 /// NM_004039	3.54249e-06	0.00167063	2.80949	2.80949	+30' up vs rest
1034	11716125_a_at	ZYX	zyxin	NM_001010972 /// NM_003461	2.2596e-08	2.61459e-05	2.80569	2.80569	+30' up vs rest
21847	11736938_a_at	USP36	ubiquitin specific peptidase 36	NM_025090	1.73417e-09	2.84283e-06	2.80029	2.80029	+30' up vs rest
38201	11753292_x_at	CD44	CD44 molecule (Indian blood group)	NM_000610 /// NM_001001389 /// NM_001001390 /// NM_001001391 /// NM_001001392	2.01357e-06	0.0010558	2.79975	2.79975	+30' up vs rest
36227	11751318_s_at	EIF4A1	eukaryotic translation initiation factor 4A1	NM_001416	1.59315e-06	0.000875685	2.79642	2.79642	+30' up vs rest
18973	11734064_a_at	AMPD3	adenosine monophosphate deaminase 3	NM_000480 /// NM_001025389 /// NM_001025390 /// NM_001172430 /// NM_001172431	2.61692e-05	0.00948037	2.7897	2.7897	+30' up vs rest
19461	11734552_a_at	CX3CL1	chemokine (C-X3-C motif) ligand 1	NM_002996	3.53074e-10	8.04103e-07	2.78514	2.78514	+30' up vs rest
47819	11762910_x_at	RUNX1	runt-related transcription factor 1	NM_001001890 /// NM_001122607 /// NM_001754	4.09839e-06	0.00187725	2.78262	2.78262	+30' up vs rest
10842	11725933_at	HSPA5	heat shock 70kDa protein 5 (glucose-regulated protein, 78kDa)	NM_005347	2.47055e-07	0.000196903	2.77529	2.77529	+30' up vs rest
11635	11726726_s_at	OBFC2A	oligonucleotide/oligosaccharide-binding fold containing 2A	NM_001031716 /// NR_024415	1.79296e-07	0.000148338	2.77526	2.77526	+30' up vs rest
36039	11751130_s_at	NRBF2	nuclear receptor binding factor 2	NM_030759	2.57868e-05	0.00937026	2.77301	2.77301	+30' up vs rest
19061	11734152_at	ABRA	actin-binding Rho activating protein	NM_139166	2.37758e-09	3.73533e-06	2.77032	2.77032	+30' up vs rest
35098	11750189_s_at	CD44	CD44 molecule (Indian blood group)	NM_000610 /// NM_001001389 /// NM_001001390 /// NM_001001391 /// NM_001001392	9.20891e-06	0.00378976	2.75143	2.75143	+30' up vs rest
7321	11722412_s_at	SLC7A1	solute carrier family 7 (cationic amino acid transporter, y+ system), member 1	NM_003045	6.02112e-07	0.000399903	2.74023	2.74023	+30' up vs rest
5320	11720411_s_at	CYP1B1	cytochrome P450, family 1, subfamily B, polypeptide 1	NM_000104	4.77745e-06	0.00214313	2.73737	2.73737	+30' up vs rest
31457	11746548_s_at	CNN2	calponin 2	NM_004368 /// NM_201277	5.9724e-10	1.19553e-06	2.73444	2.73444	+30' up vs rest
22680	11737771_a_at	PKIG	protein kinase (cAMP-dependent, catalytic) inhibitor gamma	NM_007066 /// NM_181804 /// NM_181805	8.50606e-07	0.000520153	2.7321	2.7321	+30' up vs rest
28019	11743110_at	NAMPT	nicotinamide phosphoribosyltransferase	NM_005746	5.58344e-06	0.00241848	2.72912	2.72912	+30' up vs rest
612	11715703_s_at	ITGA5	integrin, alpha 5 (fibronectin receptor, alpha polypeptide)	NM_002205	1.40636e-10	3.91184e-07	2.72668	2.72668	+30' up vs rest
43078	11758169_s_at	HSPA5	heat shock 70kDa protein 5 (glucose-regulated protein, 78kDa)	NM_005347	7.70479e-07	0.000480996	2.71614	2.71614	+30' up vs rest
15832	11730923_x_at	ADAMTS4	ADAM metallopeptidase with thrombospondin type 1 motif, 4	NM_005099	1.13099e-05	0.00456018	2.71115	2.71115	+30' up vs rest
5319	11720410_s_at	CYP1B1	cytochrome P450, family 1, subfamily B, polypeptide 1	NM_000104	1.38194e-05	0.00539026	2.70485	2.70485	+30' up vs rest
15781	11730872_x_at	RASSF5	Ras association (RalGDS/AF-6) domain family member 5	NM_182663 /// NM_182664 /// NM_182665	3.2295e-05	0.0114227	2.70271	2.70271	+30' up vs rest
26952	11742043_a_at	CD44	CD44 molecule (Indian blood group)	NM_000610 /// NM_001001389 /// NM_001001390 /// NM_001001391 /// NM_001001392	3.80124e-06	0.00176824	2.6894	2.6894	+30' up vs rest
34008	11749099_a_at	HK2	hexokinase 2	NM_000189	2.84323e-06	0.00138738	2.68723	2.68723	+30' up vs rest
32191	11747282_x_at	ANXA2P2	annexin A2 pseudogene 2	NR_003573	5.1803e-06	0.00228105	2.67886	2.67886	+30' up vs rest
1668	11716759_a_at	CASP4	caspase 4, apoptosis-related cysteine peptidase	NM_001225 /// NM_033306	9.32811e-07	0.00056039	2.6788	2.6788	+30' up vs rest
7164	11722255_a_at	RRAD	Ras-related associated with diabetes	NM_001128850 /// NM_004165	3.75699e-05	0.0131522	2.66989	2.66989	+30' up vs rest
27100	11742191_a_at	RUNX1	runt-related transcription factor 1	NM_001001890 /// NM_001122607 /// NM_001754	1.49014e-05	0.00572818	2.6679	2.6679	+30' up vs rest
41139	11756230_a_at	FLNB	filamin B, beta	NM_001164317 /// NM_001164318 /// NM_001164319 /// NM_001457	1.28574e-12	8.08799e-09	2.65937	2.65937	+30' up vs rest
9958	11725049_s_at	ARHGDIA	Rho GDP dissociation inhibitor (GDI) alpha	NM_004309	8.18414e-07	0.000504337	2.6537	2.6537	+30' up vs rest
17908	11732999_a_at	ICAM1	intercellular adhesion molecule 1	NM_000201	6.97151e-06	0.00297128	2.65149	2.65149	+30' up vs rest
704	11715795_at	MANF	mesencephalic astrocyte-derived neurotrophic factor	NM_006010	2.78848e-07	0.000215073	2.65063	2.65063	+30' up vs rest
10843	11725934_x_at	HSPA5	heat shock 70kDa protein 5 (glucose-regulated protein, 78kDa)	NM_005347	2.51977e-07	0.000199496	2.64964	2.64964	+30' up vs rest
10541	11725632_at	NR4A2	nuclear receptor subfamily 4, group A, member 2	NM_006186	9.69971e-08	8.91973e-05	2.64782	2.64782	+30' up vs rest
10892	11725983_at	BHLHE40	basic helix-loop-helix family, member e40	NM_003670	1.12297e-07	0.000100563	2.64589	2.64589	+30' up vs rest
8714	11723805_a_at	AKAP12	A kinase (PRKA) anchor protein 12	NM_005100 /// NM_144497	1.58996e-10	4.31588e-07	2.6454	2.6454	+30' up vs rest
10839	11725930_s_at	HSPA5	heat shock 70kDa protein 5 (glucose-regulated protein, 78kDa)	NM_005347	1.08523e-06	0.000640685	2.64226	2.64226	+30' up vs rest
15755	11730846_x_at	PIK3R3	phosphoinositide-3-kinase, regulatory subunit 3 (gamma)	NM_001114172 /// NM_003629	4.53137e-08	4.65397e-05	2.64078	2.64078	+30' up vs rest
37868	11752959_x_at	ACTG1	actin, gamma 1	NM_001614	1.49548e-10	4.10727e-07	2.6401	2.6401	+30' up vs rest
13670	11728761_a_at	RUNX1	runt-related transcription factor 1	NM_001001890 /// NM_001122607 /// NM_001754	2.35055e-05	0.00860668	2.63396	2.63396	+30' up vs rest
6350	11721441_x_at	C1orf63	chromosome 1 open reading frame 63	NM_020317	5.97323e-11	1.92581e-07	2.63353	2.63353	+30' up vs rest
35010	11750101_a_at	ALDH1A3	aldehyde dehydrogenase 1 family, member A3	NM_000693	4.25417e-05	0.014806	2.6308	2.6308	+30' up vs rest
15780	11730871_a_at	RASSF5	Ras association (RalGDS/AF-6) domain family member 5	NM_182663 /// NM_182664 /// NM_182665	4.86982e-05	0.0168262	2.62961	2.62961	+30' up vs rest
13275	11728366_a_at	LBP	lipopolysaccharide binding protein	NM_004139	9.02608e-05	0.0301837	2.62566	2.62566	+30' up vs rest
1004	11716095_s_at	KLF6	Kruppel-like factor 6	NM_001160124 /// NM_001160125 /// NM_001300 /// NR_027653	8.60929e-07	0.000525123	2.62387	2.62387	+30' up vs rest
41864	11756955_a_at	GZF1	GDNF-inducible zinc finger protein 1	NM_022482	9.58804e-10	1.74556e-06	2.62319	2.62319	+30' up vs rest
13204	11728295_a_at	PKIG	protein kinase (cAMP-dependent, catalytic) inhibitor gamma	NM_007066 /// NM_181804 /// NM_181805	2.23029e-06	0.00113945	2.61805	2.61805	+30' up vs rest
7941	11723032_a_at	PLP2	proteolipid protein 2 (colonic epithelium-enriched)	NM_002668	2.56863e-06	0.00127684	2.61729	2.61729	+30' up vs rest
39043	11754134_a_at	PDLIM3	PDZ and LIM domain 3	NM_001114107 /// NM_014476	1.37764e-05	0.00538225	2.6169	2.6169	+30' up vs rest
6452	11721543_a_at	CSRNP1	cysteine-serine-rich nuclear protein 1	NM_033027	7.76082e-07	0.000483232	2.61636	2.61636	+30' up vs rest
19459	11734550_x_at	TGFBI	transforming growth factor, beta-induced, 68kDa	NM_000358	4.71159e-07	0.000326534	2.61214	2.61214	+30' up vs rest
15302	11730393_at	GPR4	G protein-coupled receptor 4	NM_005282	2.76437e-08	3.05914e-05	2.61074	2.61074	+30' up vs rest
1653	11716744_x_at	TJP2	tight junction protein 2 (zona occludens 2)	NM_001170414 /// NM_001170415 /// NM_001170416 /// NM_001170630 /// NM_004817 /// NM_20	2.59378e-06	0.001284	2.60462	2.60462	+30' up vs rest
44709	11759800_at	AKAP6	A kinase (PRKA) anchor protein 6	NM_004274	4.88568e-07	0.00033568	2.60406	2.60406	+30' up vs rest
304	11715395_a_at	MUTED /// TXNDC5	muted homolog (mouse) /// thioredoxin domain containing 5 (endoplasmic reticulum)	NM_001145549 /// NM_030810 /// NM_201280	1.17601e-05	0.00469424	2.60329	2.60329	+30' up vs rest
2922	11718013_at	IRS2	insulin receptor substrate 2	NM_003749	1.34801e-08	1.66526e-05	2.60285	2.60285	+30' up vs rest
36076	11751167_a_at	P2RX5	purinergic receptor P2X, ligand-gated ion channel, 5	NM_002561 /// NM_175080 /// NM_175081	7.4065e-06	0.00312879	2.60282	2.60282	+30' up vs rest
43236	11758327_s_at	BAZ1A	bromodomain adjacent to zinc finger domain, 1A	NM_013448 /// NM_182648	1.61405e-09	2.67523e-06	2.60196	2.60196	+30' up vs rest
41806	11756897_x_at	TJP2	tight junction protein 2 (zona occludens 2)	NM_001170414 /// NM_001170415 /// NM_001170416 /// NM_001170630 /// NM_004817 /// NM_20	3.32309e-07	0.000246755	2.60196	2.60196	+30' up vs rest
3836	11718927_a_at	ARID5B	AT rich interactive domain 5B (MRF1-like)	NM_032199	8.85696e-09	1.16609e-05	2.59895	2.59895	+30' up vs rest
2167	11717258_a_at	PIM1	pim-1 oncogene	NM_002648	5.37838e-06	0.00234666	2.59568	2.59568	+30' up vs rest
17165	11732256_at	SHB	Src homology 2 domain containing adaptor protein B	NM_003028	2.22214e-07	0.000178293	2.59463	2.59463	+30' up vs rest
545	11715636_a_at	SERPINE1	serpin peptidase inhibitor, clade E (nexin, plasminogen activator inhibitor type 1), me	NM_000602 /// NM_001165413	1.31884e-06	0.000750799	2.58877	2.58877	+30' up vs rest
4743	11719834_a_at	MPZL2	myelin protein zero-like 2	NM_005797 /// NM_144765	2.68681e-07	0.000208577	2.58475	2.58475	+30' up vs rest
9966	11725057_s_at	NEDD9	neural precursor cell expressed, developmentally down-regulated 9	NM_001142393 /// NM_006403 /// NM_182966	1.12622e-09	1.98269e-06	2.58132	2.58132	+30' up vs rest
35268	11750359_x_at	CD68	CD68 molecule	NM_001040059 /// NM_001251	4.54636e-05	0.015777	2.57587	2.57587	+30' up vs rest
34283	11749374_a_at	MSN	moesin	NM_002444	1.22083e-09	2.1014e-06	2.57167	2.57167	+30' up vs rest
44553	11759644_at	OSMR	oncostatin M receptor	NM_001168355 /// NM_003999	8.27129e-07	0.000508397	2.56711	2.56711	+30' up vs rest
3279	11718370_a_at	NRBF2	nuclear receptor binding factor 2	NM_030759	8.13578e-05	0.0273981	2.55333	2.55333	+30' up vs rest
39967	11755058_a_at	BAZ1A	bromodomain adjacent to zinc finger domain, 1A	NM_013448 /// NM_182648	6.26944e-07	0.000412954	2.54933	2.54933	+30' up vs rest
41315	11756406_x_at	ADM	adrenomedullin	NM_001124	5.29552e-08	5.32347e-05	2.54697	2.54697	+30' up vs rest
11334	11726425_a_at	SCN3B	sodium channel, voltage-gated, type III, beta	NM_001040151 /// NM_018400	1.86446e-05	0.00698736	2.53631	2.53631	+30' up vs rest
29563	11744654_s_at	CD44	CD44 molecule (Indian blood group)	NM_000610 /// NM_001001389 /// NM_001001390 /// NM_001001391 /// NM_001001392	2.92706e-05	0.0105084	2.53044	2.53044	+30' up vs rest
4971	11720062_s_at	IER3	immediate early response 3	NM_003897	2.14958e-06	0.00110768	2.52524	2.52524	+30' up vs rest
6242	11721333_a_at	PLOD2	procollagen-lysine, 2-oxoglutarate 5-dioxygenase 2	NM_000935 /// NM_182943	7.68902e-06	0.0032367	2.52274	2.52274	+30' up vs rest
42918	11758009_s_at	AMPD3	adenosine monophosphate deaminase 3	NM_000480 /// NM_001025389 /// NM_001025390 /// NM_001172430 /// NM_001172431	3.32019e-05	0.0117261	2.51975	2.51975	+30' up vs rest
47694	11762785_x_at	ACTG1	actin, gamma 1	NM_001614	6.73902e-10	1.31227e-06	2.51339	2.51339	+30' up vs rest
27008	11742099_x_at	CD164	CD164 molecule, sialomucin	NM_001142401 /// NM_001142402 /// NM_001142403 /// NM_001142404 /// NM_006016	3.93998e-08	4.14954e-05	2.51271	2.51271	+30' up vs rest
14484	11729575_a_at	XBP1	X-box binding protein 1	NM_001079539 /// NM_005080	3.15046e-07	0.000236136	2.51159	2.51159	+30' up vs rest
37854	11752945_a_at	SLC36A1	solute carrier family 36 (proton/amino acid symporter), member 1	NM_078483	1.27496e-05	0.00501386	2.50858	2.50858	+30' up vs rest
2475	11717566_at	EMP1	epithelial membrane protein 1	NM_001423	2.77942e-09	4.26198e-06	2.5064	2.5064	+30' up vs rest
26968	11742059_a_at	CHORDC1 /// LOC727896	cysteine and histidine-rich domain (CHORD)-containing 1 /// cysteine and histidine-rich	NM_001144073 /// NM_012124 /// NR_026659	2.70514e-10	6.59798e-07	2.50437	2.50437	+30' up vs rest
15753	11730844_a_at	PIK3R3	phosphoinositide-3-kinase, regulatory subunit 3 (gamma)	NM_001114172 /// NM_003629	1.22152e-07	0.000106984	2.503	2.503	+30' up vs rest
41574	11756665_a_at	CD164	CD164 molecule, sialomucin	NM_001142401 /// NM_001142402 /// NM_001142403 /// NM_001142404 /// NM_006016	3.13375e-08	3.36006e-05	2.49826	2.49826	+30' up vs rest
33538	11748629_a_at	IFRD1	interferon-related developmental regulator 1	NM_001007245 /// NM_001550	3.01242e-09	4.52714e-06	2.49557	2.49557	+30' up vs rest
8000	11723091_s_at	FNIP2	folliculin interacting protein 2	NM_020840	6.45194e-06	0.00276462	2.48694	2.48694	+30' up vs rest
29684	11744775_x_at	BZW1 /// BZW1L1	basic leucine zipper and W2 domains 1 /// basic leucine zipper and W2 domains 1 like 1	NM_014670 /// NR_026584	1.13816e-06	0.000663743	2.48307	2.48307	+30' up vs rest
32618	11747709_a_at	PITPNB	phosphatidylinositol transfer protein, beta	NM_012399	5.18946e-12	2.63977e-08	2.47813	2.47813	+30' up vs rest
43084	11758175_s_at	SLC36A1	solute carrier family 36 (proton/amino acid symporter), member 1	NM_078483	5.49344e-06	0.0023925	2.47141	2.47141	+30' up vs rest
27619	11742710_a_at	SRGN	serglycin	NM_002727	2.91718e-07	0.000223557	2.46364	2.46364	+30' up vs rest
1651	11716742_a_at	TJP2	tight junction protein 2 (zona occludens 2)	NM_001170414 /// NM_001170415 /// NM_001170416 /// NM_001170630 /// NM_004817 /// NM_20	1.40937e-07	0.000121216	2.46322	2.46322	+30' up vs rest
915	11716006_a_at	HYOU1	hypoxia up-regulated 1	NM_001130991 /// NM_006389	4.6828e-06	0.00210462	2.46238	2.46238	+30' up vs rest
27661	11742752_a_at	ETS2	v-ets erythroblastosis virus E26 oncogene homolog 2 (avian)	NM_005239	1.91234e-07	0.000155524	2.45852	2.45852	+30' up vs rest
7564	11722655_s_at	STK17A	serine/threonine kinase 17a	NM_004760	5.10843e-05	0.0175998	2.44188	2.44188	+30' up vs rest
27727	11742818_a_at	PLAUR	plasminogen activator, urokinase receptor	NM_001005376 /// NM_001005377 /// NM_002659	2.51294e-06	0.00125437	2.43869	2.43869	+30' up vs rest
23919	11739010_a_at	MYH9	myosin, heavy chain 9, non-muscle	NM_002473	1.96445e-11	7.70096e-08	2.43838	2.43838	+30' up vs rest
43117	11758208_s_at	KLF2	Kruppel-like factor 2 (lung)	NM_016270	2.81183e-07	0.000216176	2.43642	2.43642	+30' up vs rest
10841	11725932_a_at	HSPA5	heat shock 70kDa protein 5 (glucose-regulated protein, 78kDa)	NM_005347	5.02011e-07	0.000343928	2.43383	2.43383	+30' up vs rest
21251	11736342_at	EGR3	early growth response 3	NM_004430	6.67062e-06	0.00285321	2.43195	2.43195	+30' up vs rest
17905	11732996_at	HSP90AA1	heat shock protein 90kDa alpha (cytosolic), class A member 1	NM_001017963 /// NM_005348	4.78457e-09	6.68583e-06	2.42882	2.42882	+30' up vs rest
524	11715615_at	BTG2	BTG family, member 2	NM_006763	3.59628e-06	0.00169266	2.4288	2.4288	+30' up vs rest
30713	11745804_s_at	LIMS1	LIM and senescent cell antigen-like domains 1	NM_004987	5.50697e-06	0.00239403	2.42842	2.42842	+30' up vs rest
32318	11747409_s_at	ARHGDIA	Rho GDP dissociation inhibitor (GDI) alpha	NM_004309	1.81142e-06	0.000964613	2.4274	2.4274	+30' up vs rest
10122	11725213_at	METTL7B	methyltransferase like 7B	NM_152637	2.94177e-05	0.0105296	2.42234	2.42234	+30' up vs rest
1964	11717055_a_at	CORO1C	coronin, actin binding protein, 1C	NM_014325	1.96219e-09	3.17424e-06	2.41839	2.41839	+30' up vs rest
29231	11744322_at	ABLIM2	actin binding LIM protein family, member 2	NM_001130083 /// NM_001130084 /// NM_001130085 /// NM_001130086 /// NM_001130087 /// NM	1.07614e-05	0.00436111	2.41507	2.41507	+30' up vs rest
37601	11752692_x_at	NRBF2	nuclear receptor binding factor 2	NM_030759	0.000110273	0.0362673	2.40944	2.40944	+30' up vs rest
568	11715659_s_at	ERRFI1	ERBB receptor feedback inhibitor 1	NM_018948	2.93463e-06	0.00142616	2.40404	2.40404	+30' up vs rest
2894	11717985_a_at	PITPNB	phosphatidylinositol transfer protein, beta	NM_012399	6.32371e-10	1.26482e-06	2.40189	2.40189	+30' up vs rest
7519	11722610_a_at	CDC42SE1	CDC42 small effector 1	NM_001038707 /// NM_020239	7.21456e-12	3.44701e-08	2.39945	2.39945	+30' up vs rest
19972	11735063_a_at	ITGB3	integrin, beta 3 (platelet glycoprotein IIIa, antigen CD61)	NM_000212	1.51354e-07	0.000127875	2.39516	2.39516	+30' up vs rest
42518	11757609_s_at	DLG5	discs, large homolog 5 (Drosophila)	NM_004747	4.49588e-07	0.000314317	2.39155	2.39155	+30' up vs rest
44531	11759622_s_at	DDX21	DEAD (Asp-Glu-Ala-Asp) box polypeptide 21	NM_004728	5.35079e-06	0.00233889	2.3895	2.3895	+30' up vs rest
25904	11740995_x_at	GLUL	glutamate-ammonia ligase	NM_001033044 /// NM_001033056 /// NM_002065	2.73801e-06	0.0013526	2.38865	2.38865	+30' up vs rest
7751	11722842_s_at	ENAH	enabled homolog (Drosophila)	NM_001008493 /// NM_018212	2.16508e-06	0.00111327	2.38502	2.38502	+30' up vs rest
2795	11717886_a_at	PLAU	plasminogen activator, urokinase	NM_001145031 /// NM_002658	1.91162e-05	0.00713056	2.38211	2.38211	+30' up vs rest
6364	11721455_s_at	SERPINA1	serpin peptidase inhibitor, clade A (alpha-1 antiproteinase, antitrypsin), member 1	NM_000295 /// NM_001002235 /// NM_001002236 /// NM_001127700 /// NM_001127701 /// NM_00	0.000117997	0.038648	2.37833	2.37833	+30' up vs rest
42276	11757367_s_at	HSPA6 /// HSPA7	heat shock 70kDa protein 6 (HSP70B') /// heat shock 70kDa protein 7 (HSP70B)	NM_002155 /// NR_024151	1.11963e-05	0.004522	2.37329	2.37329	+30' up vs rest
31458	11746549_x_at	CNN2	calponin 2	NM_004368 /// NM_201277	2.78545e-10	6.65849e-07	2.37267	2.37267	+30' up vs rest
7753	11722844_a_at	ENAH	enabled homolog (Drosophila)	NM_001008493 /// NM_018212	1.34647e-06	0.000761089	2.3707	2.3707	+30' up vs rest
28662	11743753_x_at	ZFAND5	zinc finger, AN1-type domain 5	NM_001102420 /// NM_001102421 /// NM_006007	1.20033e-10	3.49591e-07	2.36853	2.36853	+30' up vs rest
32987	11748078_a_at	SLC43A2	solute carrier family 43, member 2	NM_152346	6.46537e-05	0.0219896	2.36739	2.36739	+30' up vs rest
42951	11758042_x_at	ACTG1	actin, gamma 1	NM_001614	1.9059e-09	3.09742e-06	2.36488	2.36488	+30' up vs rest
30076	11745167_a_at	DIAPH1	diaphanous homolog 1 (Drosophila)	NM_001079812 /// NM_005219	1.14284e-06	0.000664849	2.3636	2.3636	+30' up vs rest
13099	11728190_s_at	CXCR4	chemokine (C-X-C motif) receptor 4	NM_001008540 /// NM_003467	1.64763e-05	0.00625314	2.36221	2.36221	+30' up vs rest
34844	11749935_s_at	TPM3	tropomyosin 3	NM_001043351 /// NM_001043352 /// NM_001043353 /// NM_152263 /// NM_153649	1.24617e-08	1.55723e-05	2.36	2.36	+30' up vs rest
29198	11744289_a_at	JMJD6	jumonji domain containing 6	NM_001081461 /// NM_015167	8.69394e-08	8.12062e-05	2.35848	2.35848	+30' up vs rest
41320	11756411_a_at	STAB1	stabilin 1	NM_015136	1.66155e-07	0.000138908	2.35598	2.35598	+30' up vs rest
10836	11725927_a_at	CLIC4	chloride intracellular channel 4	NM_013943	3.56085e-11	1.28922e-07	2.349	2.349	+30' up vs rest
4543	11719634_a_at	KLF4	Kruppel-like factor 4 (gut)	NM_004235	2.62798e-08	2.9462e-05	2.34538	2.34538	+30' up vs rest
41870	11756961_a_at	HYOU1	hypoxia up-regulated 1	NM_001130991 /// NM_006389	4.22156e-06	0.00192629	2.3442	2.3442	+30' up vs rest
42727	11757818_x_at	CFL1	cofilin 1 (non-muscle)	NM_005507	6.55859e-08	6.48491e-05	2.33817	2.33817	+30' up vs rest
28942	11744033_s_at	S100A11	S100 calcium binding protein A11	NM_005620	5.92704e-07	0.000394751	2.33708	2.33708	+30' up vs rest
37465	11752556_a_at	OSMR	oncostatin M receptor	NM_001168355 /// NM_003999	7.64572e-07	0.000478558	2.33614	2.33614	+30' up vs rest
588	11715679_s_at	PRNP	prion protein	NM_000311 /// NM_001080121 /// NM_001080122 /// NM_001080123 /// NM_183079	2.06134e-06	0.00107145	2.33208	2.33208	+30' up vs rest
8001	11723092_at	FNIP2	folliculin interacting protein 2	NM_020840	1.47922e-05	0.00569535	2.33035	2.33035	+30' up vs rest
35983	11751074_x_at	ARHGDIA	Rho GDP dissociation inhibitor (GDI) alpha	NM_004309	7.01076e-07	0.000445817	2.3289	2.3289	+30' up vs rest
48372	11763463_a_at	ATF3	activating transcription factor 3	NM_001030287 /// NM_001040619 /// NM_001674 /// NM_004024	1.89763e-05	0.00708943	2.3261	2.3261	+30' up vs rest
36196	11751287_a_at	MMP19	matrix metallopeptidase 19	NM_002429	3.51376e-05	0.012355	2.32571	2.32571	+30' up vs rest
41604	11756695_x_at	C14orf135	chromosome 14 open reading frame 135	NM_022495	6.65684e-08	6.55487e-05	2.32475	2.32475	+30' up vs rest
45202	11760293_at	SOD2	superoxide dismutase 2, mitochondrial	NM_000636 /// NM_001024465 /// NM_001024466	4.93898e-06	0.002195	2.32213	2.32213	+30' up vs rest
4697	11719788_s_at	TUBB2A	tubulin, beta 2A	NM_001069	5.08323e-08	5.14888e-05	2.32131	2.32131	+30' up vs rest
42976	11758067_x_at	PPIA	peptidylprolyl isomerase A (cyclophilin A)	NM_021130	1.9011e-06	0.00100343	2.31953	2.31953	+30' up vs rest
41963	11757054_x_at	TMEM43	transmembrane protein 43	NM_024334	2.22199e-05	0.00816096	2.31841	2.31841	+30' up vs rest
42926	11758017_x_at	PPIA	peptidylprolyl isomerase A (cyclophilin A)	NM_021130	3.63038e-06	0.00170535	2.31052	2.31052	+30' up vs rest
36025	11751116_a_at	ACTN1	actinin, alpha 1	NM_001102 /// NM_001130004 /// NM_001130005	1.45335e-07	0.000124106	2.30786	2.30786	+30' up vs rest
39126	11754217_x_at	ACTG1	actin, gamma 1	NM_001614	6.48013e-10	1.2657e-06	2.30519	2.30519	+30' up vs rest
29042	11744133_s_at	ZSWIM6	zinc finger, SWIM-type containing 6	NM_020928	5.19448e-10	1.07653e-06	2.30091	2.30091	+30' up vs rest
26093	11741184_a_at	AMPD3	adenosine monophosphate deaminase 3	NM_000480 /// NM_001025389 /// NM_001025390 /// NM_001172430 /// NM_001172431	3.09019e-05	0.010995	2.29508	2.29508	+30' up vs rest
33671	11748762_x_at	KLF5	Kruppel-like factor 5 (intestinal)	NM_001730	6.2266e-07	0.000411265	2.29198	2.29198	+30' up vs rest
22962	11738053_x_at	PLAUR	plasminogen activator, urokinase receptor	NM_001005376 /// NM_001005377 /// NM_002659	1.15324e-05	0.00463427	2.29167	2.29167	+30' up vs rest
36942	11752033_x_at	HYOU1	hypoxia up-regulated 1	NM_001130991 /// NM_006389	5.19446e-06	0.00228308	2.29066	2.29066	+30' up vs rest
19971	11735062_at	ITGB3	integrin, beta 3 (platelet glycoprotein IIIa, antigen CD61)	NM_000212	3.21865e-09	4.78401e-06	2.29014	2.29014	+30' up vs rest
34558	11749649_x_at	HIF1A	hypoxia inducible factor 1, alpha subunit (basic helix-loop-helix transcription factor)	NM_001530 /// NM_181054	1.37939e-06	0.000774205	2.28588	2.28588	+30' up vs rest
40128	11755219_a_at	THBD	thrombomodulin	NM_000361	0.000139236	0.0452943	2.28344	2.28344	+30' up vs rest
1575	11716666_a_at	ID3	inhibitor of DNA binding 3, dominant negative helix-loop-helix protein	NM_002167	5.19398e-08	5.24399e-05	2.28201	2.28201	+30' up vs rest
16386	11731477_at	CHMP1B	chromatin modifying protein 1B	NM_020412	9.71644e-10	1.76107e-06	2.28166	2.28166	+30' up vs rest
12312	11727403_at	GPC4	glypican 4	NM_001448	5.59848e-05	0.0191776	2.28005	2.28005	+30' up vs rest
6714	11721805_at	KLF2	Kruppel-like factor 2 (lung)	NM_016270	1.82377e-06	0.000969031	2.27976	2.27976	+30' up vs rest
9544	11724635_at	YOD1	YOD1 OTU deubiquinating enzyme 1 homolog (S. cerevisiae)	NM_018566	2.7974e-06	0.00137625	2.27968	2.27968	+30' up vs rest
48533	11763624_x_at	GADD45B	growth arrest and DNA-damage-inducible, beta	NM_015675	8.87653e-05	0.0297252	2.27839	2.27839	+30' up vs rest
12313	11727404_a_at	GPC4	glypican 4	NM_001448	3.43368e-05	0.0120912	2.27731	2.27731	+30' up vs rest
1105	11716196_x_at	ID1	inhibitor of DNA binding 1, dominant negative helix-loop-helix protein	NM_002165 /// NM_181353	2.64032e-08	2.94671e-05	2.27136	2.27136	+30' up vs rest
21303	11736394_x_at	IL32	interleukin 32	NM_001012631 /// NM_001012632 /// NM_001012633 /// NM_001012634 /// NM_001012635 /// NM	4.88103e-05	0.0168406	2.26786	2.26786	+30' up vs rest
42776	11757867_s_at	BZW1	basic leucine zipper and W2 domains 1	NM_014670	3.20326e-06	0.00153487	2.26501	2.26501	+30' up vs rest
600	11715691_s_at	ZFP36	zinc finger protein 36, C3H type, homolog (mouse)	NM_003407	7.64125e-05	0.0258054	2.26478	2.26478	+30' up vs rest
43217	11758308_s_at	HSP90AA1	heat shock protein 90kDa alpha (cytosolic), class A member 1	NM_001017963 /// NM_005348	2.98026e-09	4.51249e-06	2.26473	2.26473	+30' up vs rest
32709	11747800_a_at	HIF1A	hypoxia inducible factor 1, alpha subunit (basic helix-loop-helix transcription factor)	NM_001530 /// NM_181054	4.96236e-10	1.04999e-06	2.26249	2.26249	+30' up vs rest
15616	11730707_a_at	VGLL2	vestigial like 2 (Drosophila)	NM_153453 /// NM_182645	3.24542e-09	4.79069e-06	2.25768	2.25768	+30' up vs rest
43392	11758483_s_at	ARRDC4	arrestin domain containing 4	NM_183376	2.28129e-06	0.00116302	2.25521	2.25521	+30' up vs rest
1652	11716743_s_at	TJP2	tight junction protein 2 (zona occludens 2)	NM_001170414 /// NM_001170415 /// NM_001170416 /// NM_001170630 /// NM_004817 /// NM_20	4.212e-06	0.0019256	2.25275	2.25275	+30' up vs rest
26936	11742027_a_at	ANGPT2	angiopoietin 2	NM_001118887 /// NM_001118888 /// NM_001147	1.77762e-06	0.000952978	2.24915	2.24915	+30' up vs rest
33737	11748828_a_at	PIK3R3	phosphoinositide-3-kinase, regulatory subunit 3 (gamma)	NM_001114172 /// NM_003629	6.89335e-08	6.70153e-05	2.2489	2.2489	+30' up vs rest
3500	11718591_at	SDF2L1	stromal cell-derived factor 2-like 1	NM_022044	1.94628e-05	0.00723724	2.24886	2.24886	+30' up vs rest
48864	11763955_at	SCARNA10	small Cajal body-specific RNA 10	NR_004387	2.04681e-05	0.00756404	2.24875	2.24875	+30' up vs rest
26970	11742061_a_at	CHORDC1	cysteine and histidine-rich domain (CHORD)-containing 1	NM_001144073 /// NM_012124	3.06253e-10	7.24931e-07	2.24177	2.24177	+30' up vs rest
19844	11734935_a_at	ARID5A	AT rich interactive domain 5A (MRF1-like)	NM_212481	1.51748e-05	0.00581459	2.23534	2.23534	+30' up vs rest
987	11716078_a_at	ELOVL5	ELOVL family member 5, elongation of long chain fatty acids (FEN1/Elo2, SUR4/Elo3-like,	NM_021814	3.02468e-11	1.1269e-07	2.23483	2.23483	+30' up vs rest
2626	11717717_at	FNDC3B	fibronectin type III domain containing 3B	NM_001135095 /// NM_022763	3.50021e-07	0.000257508	2.23466	2.23466	+30' up vs rest
42716	11757807_x_at	ACTG1	actin, gamma 1	NM_001614	8.95609e-10	1.65966e-06	2.23453	2.23453	+30' up vs rest
45467	11760558_at	COL4A1	collagen, type IV, alpha 1	NM_001845	6.85508e-08	6.69346e-05	2.23396	2.23396	+30' up vs rest
6771	11721862_a_at	STX12	syntaxin 12	NM_177424	2.75345e-10	6.6519e-07	2.23293	2.23293	+30' up vs rest
40069	11755160_a_at	JOSD1	Josephin domain containing 1	NM_014876	2.70514e-13	2.31026e-09	2.23269	2.23269	+30' up vs rest
3941	11719032_a_at	FADS3	fatty acid desaturase 3	NM_021727	1.78713e-06	0.000955933	2.23031	2.23031	+30' up vs rest
21027	11736118_a_at	ZFAND5	zinc finger, AN1-type domain 5	NM_001102420 /// NM_001102421 /// NM_006007	8.83312e-10	1.65358e-06	2.22903	2.22903	+30' up vs rest
14322	11729413_a_at	LRRC8A	leucine rich repeat containing 8 family, member A	NM_001127244 /// NM_001127245 /// NM_019594	2.69762e-08	2.99795e-05	2.22668	2.22668	+30' up vs rest
38767	11753858_a_at	SNHG12	small nucleolar RNA host gene 12 (non-protein coding)	NR_024127	1.79446e-06	0.000957711	2.22579	2.22579	+30' up vs rest
43620	11758711_x_at	YWHAZ	tyrosine 3-monooxygenase/tryptophan 5-monooxygenase activation protein, zeta polypeptid	NM_001135699 /// NM_001135700 /// NM_001135701 /// NM_001135702 /// NM_003406 /// NM_14	7.20636e-09	9.67749e-06	2.22568	2.22568	+30' up vs rest
14365	11729456_a_at	BCL6B	B-cell CLL/lymphoma 6, member B	NM_181844	2.62916e-07	0.000205435	2.22178	2.22178	+30' up vs rest
42298	11757389_s_at	PLEKHA1	pleckstrin homology domain containing, family A (phosphoinositide binding specific) mem	NM_001001974 /// NM_021622	1.50287e-07	0.000127424	2.22129	2.22129	+30' up vs rest
14081	11729172_s_at	MKI67IP	MKI67 (FHA domain) interacting nucleolar phosphoprotein	NM_032390	6.33447e-06	0.00271916	2.22014	2.22014	+30' up vs rest
3281	11718372_x_at	NRBF2	nuclear receptor binding factor 2	NM_030759	9.4804e-05	0.0315266	2.21896	2.21896	+30' up vs rest
13738	11728829_at	INHBB	inhibin, beta B	NM_002193	1.66763e-05	0.00630904	2.21857	2.21857	+30' up vs rest
1104	11716195_a_at	ID1	inhibitor of DNA binding 1, dominant negative helix-loop-helix protein	NM_002165 /// NM_181353	3.70765e-08	3.93688e-05	2.21852	2.21852	+30' up vs rest
32279	11747370_a_at	CDC42SE1	CDC42 small effector 1	NM_001038707 /// NM_020239	1.25303e-09	2.14418e-06	2.21834	2.21834	+30' up vs rest
27945	11743036_s_at	SAT1	spermidine/spermine N1-acetyltransferase 1	NM_002970 /// NR_027783	1.42546e-06	0.000798193	2.21824	2.21824	+30' up vs rest
28881	11743972_a_at	DDIT4	DNA-damage-inducible transcript 4	NM_019058	7.04635e-06	0.00299251	2.21578	2.21578	+30' up vs rest
880	11715971_a_at	PFKP	phosphofructokinase, platelet	NM_002627	3.79548e-09	5.4964e-06	2.21513	2.21513	+30' up vs rest
45203	11760294_a_at	CD55	CD55 molecule, decay accelerating factor for complement (Cromer blood group)	NM_000574 /// NM_001114752	1.11743e-06	0.000653247	2.21495	2.21495	+30' up vs rest
4403	11719494_at	JOSD1	Josephin domain containing 1	NM_014876	2.89837e-11	1.10245e-07	2.21413	2.21413	+30' up vs rest
48967	11764058_at	PRNP	Prion protein	NM_000311 /// NM_001080121 /// NM_001080122 /// NM_001080123 /// NM_183079	4.96302e-06	0.00220159	2.21163	2.21163	+30' up vs rest
14650	11729741_x_at	CD68	CD68 molecule	NM_001040059 /// NM_001251	9.87313e-06	0.00402844	2.21161	2.21161	+30' up vs rest
3598	11718689_at	NES	nestin	NM_006617	4.14973e-10	9.02046e-07	2.20916	2.20916	+30' up vs rest
13552	11728643_s_at	ACTR3	ARP3 actin-related protein 3 homolog (yeast)	NM_005721	7.18654e-07	0.000453378	2.20692	2.20692	+30' up vs rest
8810	11723901_a_at	PLEKHG1	pleckstrin homology domain containing, family G (with RhoGef domain) member 1	NM_001029884	4.83308e-07	0.000333023	2.204	2.204	+30' up vs rest
18095	11733186_at	OSMR	oncostatin M receptor	NM_001168355 /// NM_003999	6.96995e-07	0.000444404	2.20286	2.20286	+30' up vs rest
3162	11718253_a_at	PPP1R10	protein phosphatase 1, regulatory (inhibitor) subunit 10	NM_002714	2.19573e-09	3.49937e-06	2.2014	2.2014	+30' up vs rest
6904	11721995_a_at	LRRC32	leucine rich repeat containing 32	NM_001128922 /// NM_005512	4.07553e-10	8.94049e-07	2.20134	2.20134	+30' up vs rest
39314	11754405_s_at	CLIC4	chloride intracellular channel 4	NM_013943	5.35609e-09	7.35738e-06	2.20112	2.20112	+30' up vs rest
3601	11718692_x_at	SBNO2	strawberry notch homolog 2 (Drosophila)	NM_001100122 /// NM_014963	2.1121e-05	0.00779324	2.19733	2.19733	+30' up vs rest
40977	11756068_a_at	BACE2	beta-site APP-cleaving enzyme 2	NM_012105 /// NM_138991 /// NM_138992	8.12522e-08	7.73792e-05	2.19549	2.19549	+30' up vs rest
25847	11740938_a_at	TGIF1	TGFB-induced factor homeobox 1	NM_003244 /// NM_170695 /// NM_173207 /// NM_173208 /// NM_173209 /// NM_173210 /// NM_	2.21449e-06	0.0011338	2.19498	2.19498	+30' up vs rest
34435	11749526_a_at	STK38L	serine/threonine kinase 38 like	NM_015000	4.22986e-09	6.01845e-06	2.19382	2.19382	+30' up vs rest
6181	11721272_at	LRRC59	leucine rich repeat containing 59	NM_018509	1.45377e-05	0.00561545	2.19223	2.19223	+30' up vs rest
11634	11726725_a_at	OBFC2A	oligonucleotide/oligosaccharide-binding fold containing 2A	NM_001031716 /// NR_024415	1.30804e-05	0.00512708	2.1919	2.1919	+30' up vs rest
17982	11733073_a_at	DDX21	DEAD (Asp-Glu-Ala-Asp) box polypeptide 21	NM_004728	1.39735e-05	0.00544146	2.18909	2.18909	+30' up vs rest
42455	11757546_x_at	MICALL2	MICAL-like 2	NM_182924	1.62074e-07	0.00013645	2.18792	2.18792	+30' up vs rest
41962	11757053_a_at	TMEM43	transmembrane protein 43	NM_024334	1.72657e-05	0.00651141	2.18777	2.18777	+30' up vs rest
2063	11717154_a_at	PLAU	plasminogen activator, urokinase	NM_001145031 /// NM_002658	1.54569e-05	0.00591321	2.18721	2.18721	+30' up vs rest
23989	11739080_s_at	DNAJB4	DnaJ (Hsp40) homolog, subfamily B, member 4	NM_007034	1.1637e-08	1.47861e-05	2.18663	2.18663	+30' up vs rest
33536	11748627_x_at	UGDH	UDP-glucose 6-dehydrogenase	NM_001184700 /// NM_001184701 /// NM_003359	1.45161e-06	0.000809046	2.18634	2.18634	+30' up vs rest
48079	11763170_s_at	FOSL2	FOS-like antigen 2	NM_005253	1.01581e-08	1.31615e-05	2.18574	2.18574	+30' up vs rest
38038	11753129_a_at	TM4SF1	transmembrane 4 L six family member 1	NM_014220	2.36067e-06	0.00119838	2.18566	2.18566	+30' up vs rest
43769	11758860_at	HNRNPU	heterogeneous nuclear ribonucleoprotein U (scaffold attachment factor A)	NM_004501 /// NM_031844	4.19498e-08	4.38094e-05	2.18426	2.18426	+30' up vs rest
6890	11721981_x_at	SLC36A1	solute carrier family 36 (proton/amino acid symporter), member 1	NM_078483	2.75581e-05	0.00993839	2.17843	2.17843	+30' up vs rest
39093	11754184_a_at	ALDH1A3	aldehyde dehydrogenase 1 family, member A3	NM_000693	9.14428e-05	0.0304937	2.17738	2.17738	+30' up vs rest
42099	11757190_s_at	LITAF	lipopolysaccharide-induced TNF factor	NM_001136472 /// NM_001136473 /// NM_004862 /// NR_024320	1.16671e-07	0.000103703	2.17497	2.17497	+30' up vs rest
44036	11759127_at	CD300E	CD300e molecule	NM_181449	7.48367e-05	0.025309	2.17359	2.17359	+30' up vs rest
28321	11743412_at	OTUD1	OTU domain containing 1	NM_001145373	0.000133234	0.0435194	2.17318	2.17318	+30' up vs rest
23918	11739009_a_at	MYH9	myosin, heavy chain 9, non-muscle	NM_002473	4.23254e-08	4.40452e-05	2.17272	2.17272	+30' up vs rest
15345	11730436_x_at	TAF1D	TATA box binding protein (TBP)-associated factor, RNA polymerase I, D, 41kDa	NM_024116	3.94704e-06	0.00182895	2.16998	2.16998	+30' up vs rest
37648	11752739_s_at	SLC2A14 /// SLC2A3	solute carrier family 2 (facilitated glucose transporter), member 14 /// solute carrier	NM_006931 /// NM_153449	2.86156e-08	3.10562e-05	2.16951	2.16951	+30' up vs rest
19566	11734657_s_at	SLC2A14 /// SLC2A3	solute carrier family 2 (facilitated glucose transporter), member 14 /// solute carrier	NM_006931 /// NM_153449	1.19101e-07	0.000104695	2.16949	2.16949	+30' up vs rest
1044	11716135_a_at	MVP	major vault protein	NM_005115 /// NM_017458	1.23248e-05	0.00487084	2.16906	2.16906	+30' up vs rest
1487	11716578_at	TMEM43	transmembrane protein 43	NM_024334	8.08183e-06	0.00336649	2.16898	2.16898	+30' up vs rest
27420	11742511_a_at	IL4R	interleukin 4 receptor	NM_000418 /// NM_001008699	3.36235e-07	0.000248129	2.16712	2.16712	+30' up vs rest
37454	11752545_a_at	PDLIM5	PDZ and LIM domain 5	NM_001011513 /// NM_001011515 /// NM_001011516 /// NM_006457 /// NR_024179	8.22083e-08	7.79514e-05	2.16645	2.16645	+30' up vs rest
42353	11757444_a_at	EGLN3	egl nine homolog 3 (C. elegans)	NM_022073	0.000104407	0.0344803	2.16635	2.16635	+30' up vs rest
27977	11743068_at	SIAH2	seven in absentia homolog 2 (Drosophila)	NM_005067	5.54078e-11	1.84218e-07	2.16581	2.16581	+30' up vs rest
4698	11719789_x_at	TUBB2A	tubulin, beta 2A	NM_001069	2.48979e-07	0.000197777	2.16368	2.16368	+30' up vs rest
26063	11741154_s_at	LIMS1	LIM and senescent cell antigen-like domains 1	NM_004987	2.4828e-05	0.00904937	2.16215	2.16215	+30' up vs rest
34994	11750085_a_at	TSC22D2	TSC22 domain family, member 2	NM_014779	5.10163e-10	1.07314e-06	2.16128	2.16128	+30' up vs rest
21030	11736121_x_at	ZFAND5	zinc finger, AN1-type domain 5	NM_001102420 /// NM_001102421 /// NM_006007	1.48724e-14	2.54482e-10	2.15283	2.15283	+30' up vs rest
34843	11749934_s_at	HSP90AA1 /// HSP90AA2 /// HSP90AA4P	heat shock protein 90kDa alpha (cytosolic), class A member 1 /// heat shock protein 90k	NM_001017963 /// NM_005348	8.3923e-10	1.57502e-06	2.15227	2.15227	+30' up vs rest
28022	11743113_x_at	S100A10	S100 calcium binding protein A10	NM_002966	1.44687e-06	0.000808288	2.15136	2.15136	+30' up vs rest
42345	11757436_x_at	IFITM2	interferon induced transmembrane protein 2 (1-8D)	NM_006435	1.38953e-07	0.000120376	2.15078	2.15078	+30' up vs rest
25016	11740107_a_at	ENAH	enabled homolog (Drosophila)	NM_001008493 /// NM_018212	1.2982e-06	0.000742583	2.1495	2.1495	+30' up vs rest
22761	11737852_s_at	KIAA1949	KIAA1949	NM_001134870 /// NM_133471	8.00563e-07	0.000495893	2.14793	2.14793	+30' up vs rest
48279	11763370_at	---	---	---	3.57875e-08	3.81505e-05	2.1472	2.1472	+30' up vs rest
28943	11744034_a_at	VASP	vasodilator-stimulated phosphoprotein	NM_003370	1.2317e-08	1.55498e-05	2.14587	2.14587	+30' up vs rest
3668	11718759_x_at	HIF1A	hypoxia inducible factor 1, alpha subunit (basic helix-loop-helix transcription factor)	NM_001530 /// NM_181054	4.00025e-07	0.000283816	2.14373	2.14373	+30' up vs rest
31176	11746267_x_at	CHRND	cholinergic receptor, nicotinic, delta	NM_000751	7.39097e-05	0.0250309	2.14367	2.14367	+30' up vs rest
30077	11745168_s_at	DIAPH1	diaphanous homolog 1 (Drosophila)	NM_001079812 /// NM_005219	2.57653e-06	0.00127811	2.14296	2.14296	+30' up vs rest
34887	11749978_a_at	MVP	major vault protein	NM_005115 /// NM_017458	4.00646e-06	0.00184575	2.14284	2.14284	+30' up vs rest
34188	11749279_a_at	ARHGAP9	Rho GTPase activating protein 9	NM_001080156 /// NM_001080157 /// NM_032496	1.88446e-05	0.00705124	2.14056	2.14056	+30' up vs rest
18050	11733141_s_at	PFKFB3	6-phosphofructo-2-kinase/fructose-2,6-biphosphatase 3	NM_001145443 /// NM_004566	4.65183e-05	0.0161196	2.14047	2.14047	+30' up vs rest
33358	11748449_a_at	ITGA5	integrin, alpha 5 (fibronectin receptor, alpha polypeptide)	NM_002205	3.70176e-09	5.43339e-06	2.13938	2.13938	+30' up vs rest
5665	11720756_at	STAT3	signal transducer and activator of transcription 3 (acute-phase response factor)	NM_003150 /// NM_139276 /// NM_213662	3.04542e-08	3.27611e-05	2.13613	2.13613	+30' up vs rest
38044	11753135_a_at	DIAPH1	diaphanous homolog 1 (Drosophila)	NM_001079812 /// NM_005219	7.67545e-08	7.40476e-05	2.1351	2.1351	+30' up vs rest
15762	11730853_s_at	P4HA1	prolyl 4-hydroxylase, alpha polypeptide I	NM_000917 /// NM_001017962 /// NM_001142595 /// NM_001142596	1.84768e-08	2.21819e-05	2.13507	2.13507	+30' up vs rest
11294	11726385_a_at	MT1X	metallothionein 1X	NM_005952	1.31806e-07	0.000114599	2.13444	2.13444	+30' up vs rest
31311	11746402_x_at	ZFAND5	zinc finger, AN1-type domain 5	NM_001102420 /// NM_001102421 /// NM_006007	5.64115e-12	2.8116e-08	2.13413	2.13413	+30' up vs rest
28878	11743969_s_at	ACTN1	actinin, alpha 1	NM_001102 /// NM_001130004 /// NM_001130005	7.86261e-08	7.55297e-05	2.13389	2.13389	+30' up vs rest
18786	11733877_s_at	LMO7	LIM domain 7	NM_005358 /// NM_015842	1.66497e-05	0.00630896	2.13302	2.13302	+30' up vs rest
29929	11745020_a_at	TNFRSF12A	tumor necrosis factor receptor superfamily, member 12A	NM_016639	4.04261e-05	0.0141314	2.13218	2.13218	+30' up vs rest
18705	11733796_s_at	RCAN1	regulator of calcineurin 1	NM_004414 /// NM_203417 /// NM_203418	3.53165e-06	0.00166881	2.13187	2.13187	+30' up vs rest
24456	11739547_at	CSPG4	chondroitin sulfate proteoglycan 4	NM_001897	1.19347e-05	0.00473233	2.12499	2.12499	+30' up vs rest
45549	11760640_at	KCNQ2	potassium voltage-gated channel, KQT-like subfamily, member 2	NM_004518 /// NM_172106 /// NM_172107 /// NM_172108 /// NM_172109	3.81096e-06	0.00176932	2.12458	2.12458	+30' up vs rest
18107	11733198_a_at	DDX39	DEAD (Asp-Glu-Ala-Asp) box polypeptide 39	NM_005804	2.6638e-07	0.000207464	2.12419	2.12419	+30' up vs rest
39225	11754316_a_at	PIK3R3	phosphoinositide-3-kinase, regulatory subunit 3 (gamma)	NM_001114172 /// NM_003629	2.58753e-07	0.000204184	2.12196	2.12196	+30' up vs rest
26821	11741912_a_at	HSP90B1	heat shock protein 90kDa beta (Grp94), member 1	NM_003299	1.09132e-06	0.000642696	2.1219	2.1219	+30' up vs rest
6100	11721191_at	CHST3	carbohydrate (chondroitin 6) sulfotransferase 3	NM_004273	3.7759e-07	0.000271933	2.12112	2.12112	+30' up vs rest
7940	11723031_a_at	CRISPLD2	cysteine-rich secretory protein LCCL domain containing 2	NM_031476	2.96379e-07	0.000226403	2.12044	2.12044	+30' up vs rest
33519	11748610_a_at	PLOD2	procollagen-lysine, 2-oxoglutarate 5-dioxygenase 2	NM_000935 /// NM_182943	1.89473e-06	0.00100228	2.12031	2.12031	+30' up vs rest
28664	11743755_s_at	ZFAND5	zinc finger, AN1-type domain 5	NM_001102420 /// NM_001102421 /// NM_006007	4.07779e-13	3.25417e-09	2.1199	2.1199	+30' up vs rest
4158	11719249_at	MXD1	MAX dimerization protein 1	NM_002357	1.67963e-07	0.00013993	2.11897	2.11897	+30' up vs rest
5218	11720309_s_at	SERP1	stress-associated endoplasmic reticulum protein 1	NM_014445	1.5903e-08	1.93643e-05	2.1182	2.1182	+30' up vs rest
23990	11739081_at	DNAJB4	DnaJ (Hsp40) homolog, subfamily B, member 4	NM_007034	2.65245e-12	1.51175e-08	2.11747	2.11747	+30' up vs rest
27961	11743052_a_at	CHORDC1	cysteine and histidine-rich domain (CHORD)-containing 1	NM_001144073 /// NM_012124	2.84977e-09	4.33988e-06	2.11728	2.11728	+30' up vs rest
1246	11716337_s_at	INSIG1	insulin induced gene 1	NM_005542 /// NM_198336 /// NM_198337	4.66272e-06	0.00209954	2.11384	2.11384	+30' up vs rest
41888	11756979_x_at	TUBA1B	tubulin, alpha 1b	NM_006082	8.94646e-07	0.000541544	2.1137	2.1137	+30' up vs rest
4688	11719779_x_at	CD164	CD164 molecule, sialomucin	NM_001142401 /// NM_001142402 /// NM_001142403 /// NM_001142404 /// NM_006016	2.40929e-06	0.00121532	2.11326	2.11326	+30' up vs rest
25109	11740200_a_at	FAIM3	Fas apoptotic inhibitory molecule 3	NM_001142472 /// NM_001142473 /// NM_005449	1.40784e-05	0.00547339	2.11239	2.11239	+30' up vs rest
2893	11717984_s_at	PITPNB	phosphatidylinositol transfer protein, beta	NM_012399	9.46048e-10	1.73932e-06	2.11118	2.11118	+30' up vs rest
7875	11722966_a_at	PLEKHA1	pleckstrin homology domain containing, family A (phosphoinositide binding specific) mem	NM_001001974 /// NM_021622	2.07327e-08	2.42849e-05	2.10877	2.10877	+30' up vs rest
32166	11747257_x_at	GRWD1	glutamate-rich WD repeat containing 1	NM_031485	1.00688e-06	0.00059887	2.1085	2.1085	+30' up vs rest
38742	11753833_a_at	DYNLL1	dynein, light chain, LC8-type 1	NM_001037494 /// NM_001037495 /// NM_003746	1.46759e-11	6.04824e-08	2.10569	2.10569	+30' up vs rest
32683	11747774_a_at	SLC11A1	solute carrier family 11 (proton-coupled divalent metal ion transporters), member 1	NM_000578	8.3945e-05	0.0282296	2.10399	2.10399	+30' up vs rest
36560	11751651_s_at	PLSCR1	phospholipid scramblase 1	NM_021105	7.21062e-08	6.98329e-05	2.09986	2.09986	+30' up vs rest
27655	11742746_a_at	PLIN2	perilipin 2	NM_001122	1.24636e-05	0.00490945	2.09885	2.09885	+30' up vs rest
39205	11754296_a_at	AEN	apoptosis enhancing nuclease	NM_022767	5.71646e-06	0.00247162	2.09846	2.09846	+30' up vs rest
7939	11723030_at	CRISPLD2	cysteine-rich secretory protein LCCL domain containing 2	NM_031476	5.23335e-07	0.000354474	2.09721	2.09721	+30' up vs rest
13864	11728955_a_at	KITLG	KIT ligand	NM_000899 /// NM_003994	1.89987e-08	2.26264e-05	2.09542	2.09542	+30' up vs rest
43247	11758338_s_at	CRISPLD2	cysteine-rich secretory protein LCCL domain containing 2	NM_031476	1.40153e-07	0.000120977	2.09449	2.09449	+30' up vs rest
12901	11727992_at	STX11	syntaxin 11	NM_003764	2.17775e-08	2.53599e-05	2.09402	2.09402	+30' up vs rest
523	11715614_at	BTG2	BTG family, member 2	NM_006763	9.61236e-06	0.00393547	2.09382	2.09382	+30' up vs rest
45028	11760119_at	GABARAPL1	GABA(A) receptor-associated protein like 1	NM_031412	8.26403e-08	7.80671e-05	2.09329	2.09329	+30' up vs rest
30319	11745410_a_at	SLC36A1	solute carrier family 36 (proton/amino acid symporter), member 1	NM_078483	4.02664e-06	0.00185148	2.09001	2.09001	+30' up vs rest
1860	11716951_at	NANS	N-acetylneuraminic acid synthase	NM_018946	1.6216e-05	0.00617396	2.08806	2.08806	+30' up vs rest
599	11715690_x_at	CD164	CD164 molecule, sialomucin	NM_001142401 /// NM_001142402 /// NM_001142403 /// NM_001142404 /// NM_006016	1.68221e-06	0.000914126	2.08783	2.08783	+30' up vs rest
48100	11763191_at	PRICKLE3	prickle homolog 3 (Drosophila)	NM_006150	1.02724e-05	0.00418421	2.08772	2.08772	+30' up vs rest
13637	11728728_s_at	ADRB2	adrenergic, beta-2-, receptor, surface	NM_000024	2.44624e-07	0.000195617	2.0853	2.0853	+30' up vs rest
33100	11748191_a_at	ATCAY	ataxia, cerebellar, Cayman type	NM_033064	0.000103235	0.0341875	2.0846	2.0846	+30' up vs rest
42842	11757933_s_at	BTG2	BTG family, member 2	NM_006763	1.17882e-05	0.00469759	2.08436	2.08436	+30' up vs rest
20083	11735174_a_at	IL32 /// LOC100291980	interleukin 32 /// similar to Interleukin-32	NM_001012631 /// NM_001012632 /// NM_001012633 /// NM_001012634 /// NM_001012635 /// NM	5.19811e-05	0.017883	2.0813	2.0813	+30' up vs rest
37927	11753018_x_at	HSPD1	heat shock 60kDa protein 1 (chaperonin)	NM_002156 /// NM_199440	1.22192e-10	3.52462e-07	2.08048	2.08048	+30' up vs rest
4086	11719177_x_at	PVR	poliovirus receptor	NM_001135768 /// NM_001135769 /// NM_001135770 /// NM_006505	9.29057e-06	0.00381025	2.08002	2.08002	+30' up vs rest
2219	11717310_a_at	GNL3	guanine nucleotide binding protein-like 3 (nucleolar)	NM_014366 /// NM_206825 /// NM_206826	9.04208e-06	0.00372752	2.07845	2.07845	+30' up vs rest
22760	11737851_a_at	KIAA1949	KIAA1949	NM_001134870 /// NM_133471	3.67662e-07	0.000268832	2.07783	2.07783	+30' up vs rest
38142	11753233_x_at	NDRG1	N-myc downstream regulated 1	NM_001135242 /// NM_006096	2.69678e-11	1.03514e-07	2.07756	2.07756	+30' up vs rest
15754	11730845_a_at	PIK3R3	phosphoinositide-3-kinase, regulatory subunit 3 (gamma)	NM_001114172 /// NM_003629	1.90242e-07	0.000155245	2.07655	2.07655	+30' up vs rest
32644	11747735_x_at	LIMS1	LIM and senescent cell antigen-like domains 1	NM_004987	2.5964e-07	0.00020421	2.07498	2.07498	+30' up vs rest
32447	11747538_a_at	MYD88	myeloid differentiation primary response gene (88)	NM_001172566 /// NM_001172567 /// NM_001172568 /// NM_001172569 /// NM_002468	1.67073e-06	0.000909957	2.07282	2.07282	+30' up vs rest
10354	11725445_x_at	BCL3	B-cell CLL/lymphoma 3	NM_005178	2.3449e-05	0.00859918	2.07208	2.07208	+30' up vs rest
522	11715613_a_at	BTG2	BTG family, member 2	NM_006763	2.19957e-05	0.00809103	2.07067	2.07067	+30' up vs rest
11279	11726370_a_at	BACH1	BTB and CNC homology 1, basic leucine zipper transcription factor 1	NM_001011545 /// NM_001186 /// NM_206866 /// NR_027655	7.04743e-09	9.51986e-06	2.06815	2.06815	+30' up vs rest
35011	11750102_x_at	ALDH1A3	aldehyde dehydrogenase 1 family, member A3	NM_000693	0.000123163	0.0402849	2.06736	2.06736	+30' up vs rest
9184	11724275_s_at	TMEM158	transmembrane protein 158 (gene/pseudogene)	NM_015444	8.68134e-05	0.0291532	2.06721	2.06721	+30' up vs rest
37997	11753088_a_at	MCTP1	multiple C2 domains, transmembrane 1	NM_001002796 /// NM_024717	8.16966e-06	0.00339716	2.06532	2.06532	+30' up vs rest
33438	11748529_x_at	CASP4	caspase 4, apoptosis-related cysteine peptidase	NM_001225 /// NM_033306	4.90705e-06	0.00218487	2.06445	2.06445	+30' up vs rest
1167	11716258_at	RHEB	Ras homolog enriched in brain	NM_005614	1.76537e-10	4.68668e-07	2.06413	2.06413	+30' up vs rest
33940	11749031_a_at	ROD1	ROD1 regulator of differentiation 1 (S. pombe)	NM_001163788 /// NM_001163790 /// NM_005156	2.05517e-06	0.00107057	2.06375	2.06375	+30' up vs rest
3110	11718201_at	HEY1	hairy/enhancer-of-split related with YRPW motif 1	NM_001040708 /// NM_012258	3.23928e-07	0.000242035	2.0628	2.0628	+30' up vs rest
36960	11752051_a_at	MYH9	myosin, heavy chain 9, non-muscle	NM_002473	6.41054e-08	6.35644e-05	2.06	2.06	+30' up vs rest
41584	11756675_x_at	SLC25A1	solute carrier family 25 (mitochondrial carrier; citrate transporter), member 1	NM_005984	2.27051e-08	2.61201e-05	2.05972	2.05972	+30' up vs rest
43576	11758667_x_at	YWHAZ	tyrosine 3-monooxygenase/tryptophan 5-monooxygenase activation protein, zeta polypeptid	NM_001135699 /// NM_001135700 /// NM_001135701 /// NM_001135702 /// NM_003406 /// NM_14	8.01046e-09	1.07308e-05	2.05863	2.05863	+30' up vs rest
44196	11759287_at	DNAJB4	DnaJ (Hsp40) homolog, subfamily B, member 4	NM_007034	2.22898e-10	5.60642e-07	2.05564	2.05564	+30' up vs rest
502	11715593_s_at	YWHAH	tyrosine 3-monooxygenase/tryptophan 5-monooxygenase activation protein, eta polypeptide	NM_003405	4.88448e-09	6.79476e-06	2.05378	2.05378	+30' up vs rest
31297	11746388_x_at	KIAA0146	KIAA0146	NM_001080394	8.64931e-08	8.11478e-05	2.05355	2.05355	+30' up vs rest
13549	11728640_s_at	EDARADD /// ENO1	EDAR-associated death domain /// enolase 1, (alpha)	NM_001428 /// NM_080738 /// NM_145861	3.56475e-05	0.0125159	2.05261	2.05261	+30' up vs rest
34925	11750016_a_at	MXD1	MAX dimerization protein 1	NM_002357	2.45939e-06	0.00123021	2.05251	2.05251	+30' up vs rest
4590	11719681_a_at	TNFRSF10B	tumor necrosis factor receptor superfamily, member 10b	NM_003842 /// NM_147187 /// NR_027140	2.03764e-08	2.39738e-05	2.04814	2.04814	+30' up vs rest
3870	11718961_a_at	NUFIP2	nuclear fragile X mental retardation protein interacting protein 2	NM_020772	1.94061e-12	1.16404e-08	2.04753	2.04753	+30' up vs rest
38424	11753515_a_at	IL32 /// LOC100291980	interleukin 32 /// similar to Interleukin-32	NM_001012631 /// NM_001012632 /// NM_001012633 /// NM_001012634 /// NM_001012635 /// NM	5.41042e-05	0.01856	2.04467	2.04467	+30' up vs rest
41494	11756585_a_at	AQP3	aquaporin 3 (Gill blood group)	NM_004925	2.58369e-05	0.00937421	2.04217	2.04217	+30' up vs rest
2124	11717215_a_at	ATP9A	ATPase, class II, type 9A	NM_006045	3.63579e-05	0.0127466	2.04117	2.04117	+30' up vs rest
31470	11746561_a_at	ZFP36L1	zinc finger protein 36, C3H type-like 1	NM_004926	1.28114e-11	5.46917e-08	2.0409	2.0409	+30' up vs rest
36727	11751818_x_at	PTGES3	prostaglandin E synthase 3 (cytosolic)	NM_006601	2.08482e-10	5.3592e-07	2.03984	2.03984	+30' up vs rest
2016	11717107_a_at	PDLIM5	PDZ and LIM domain 5	NM_001011513 /// NM_001011515 /// NM_001011516 /// NM_006457 /// NR_024179	3.9349e-07	0.00028001	2.03939	2.03939	+30' up vs rest
11468	11726559_s_at	LCP1	lymphocyte cytosolic protein 1 (L-plastin)	NM_002298	3.20157e-05	0.0113575	2.03869	2.03869	+30' up vs rest
28021	11743112_at	S100A10	S100 calcium binding protein A10	NM_002966	4.47179e-06	0.00202118	2.03788	2.03788	+30' up vs rest
15301	11730392_at	GPR4	G protein-coupled receptor 4	NM_005282	1.13404e-08	1.45348e-05	2.03611	2.03611	+30' up vs rest
684	11715775_a_at	HSPB8	heat shock 22kDa protein 8	NM_014365	3.31179e-06	0.00157739	2.0356	2.0356	+30' up vs rest
33621	11748712_a_at	PPRC1	peroxisome proliferator-activated receptor gamma, coactivator-related 1	NM_015062	4.04201e-06	0.00185498	2.03548	2.03548	+30' up vs rest
36808	11751899_a_at	DLG5	discs, large homolog 5 (Drosophila)	NM_004747	1.18951e-06	0.000685328	2.03188	2.03188	+30' up vs rest
30735	11745826_a_at	CCNL1	cyclin L1	NM_020307	1.14418e-07	0.00010208	2.02916	2.02916	+30' up vs rest
675	11715766_a_at	DUSP1	dual specificity phosphatase 1	NM_004417	1.61765e-05	0.00616873	2.02915	2.02915	+30' up vs rest
576	11715667_s_at	TPM3	tropomyosin 3	NM_001043351 /// NM_001043352 /// NM_001043353 /// NM_152263 /// NM_153649	2.21422e-08	2.56772e-05	2.02392	2.02392	+30' up vs rest
16291	11731382_a_at	BEST3	bestrophin 3	NM_032735 /// NM_152439	3.99454e-06	0.00184381	2.0227	2.0227	+30' up vs rest
2064	11717155_a_at	NME1 /// NME1-NME2	non-metastatic cells 1, protein (NM23A) expressed in /// NME1-NME2 readthrough	NM_000269 /// NM_001018136 /// NM_198175	9.0929e-05	0.0303647	2.02131	2.02131	+30' up vs rest
45049	11760140_a_at	CDK17	cyclin-dependent kinase 17	NM_001170464 /// NM_002595	2.39962e-09	3.74897e-06	2.01988	2.01988	+30' up vs rest
30078	11745169_a_at	DIAPH1	diaphanous homolog 1 (Drosophila)	NM_001079812 /// NM_005219	6.33876e-07	0.000415232	2.0194	2.0194	+30' up vs rest
9368	11724459_x_at	MCAM	melanoma cell adhesion molecule	NM_006500	2.77716e-08	3.05646e-05	2.01905	2.01905	+30' up vs rest
8564	11723655_a_at	DNAJB11	DnaJ (Hsp40) homolog, subfamily B, member 11	NM_016306	5.31344e-06	0.00232682	2.01844	2.01844	+30' up vs rest
39160	11754251_a_at	USP36	ubiquitin specific peptidase 36	NM_025090	7.37139e-10	1.40604e-06	2.01841	2.01841	+30' up vs rest
19460	11734551_a_at	CX3CL1	chemokine (C-X3-C motif) ligand 1	NM_002996	3.77139e-08	3.98723e-05	2.01827	2.01827	+30' up vs rest
29938	11745029_a_at	NKRF	NFKB repressing factor	NM_001173487 /// NM_001173488 /// NM_017544	9.3591e-08	8.64069e-05	2.01798	2.01798	+30' up vs rest
3163	11718254_a_at	PPP1R10	protein phosphatase 1, regulatory (inhibitor) subunit 10	NM_002714	1.05688e-09	1.89555e-06	2.01754	2.01754	+30' up vs rest
4899	11719990_a_at	TNKS1BP1	tankyrase 1 binding protein 1, 182kDa	NM_033396	3.04892e-07	0.000230695	2.01661	2.01661	+30' up vs rest
30046	11745137_a_at	ZNF331	zinc finger protein 331	NM_001079906 /// NM_001079907 /// NM_018555	3.67249e-06	0.00171838	2.01628	2.01628	+30' up vs rest
28175	11743266_a_at	RPL34	ribosomal protein L34	NM_000995 /// NM_033625	5.78916e-05	0.0197741	2.01611	2.01611	+30' up vs rest
17965	11733056_s_at	ROD1	ROD1 regulator of differentiation 1 (S. pombe)	NM_001163788 /// NM_001163790 /// NM_005156	1.58688e-06	0.000874246	2.01604	2.01604	+30' up vs rest
3835	11718926_a_at	ARID5B	AT rich interactive domain 5B (MRF1-like)	NM_032199	1.69197e-09	2.79414e-06	2.01585	2.01585	+30' up vs rest
38554	11753645_a_at	CFL1	cofilin 1 (non-muscle)	NM_005507	6.54315e-07	0.000423975	2.0145	2.0145	+30' up vs rest
2423	11717514_a_at	ANXA1	annexin A1	NM_000700	3.13296e-07	0.000235563	2.01268	2.01268	+30' up vs rest
4855	11719946_a_at	PKNOX1	PBX/knotted 1 homeobox 1	NM_004571	5.08324e-07	0.000347258	2.01266	2.01266	+30' up vs rest
33568	11748659_a_at	EFEMP1	EGF-containing fibulin-like extracellular matrix protein 1	NM_001039348 /// NM_001039349 /// NM_004105	6.34889e-05	0.0216242	2.01229	2.01229	+30' up vs rest
32499	11747590_a_at	FAIM3	Fas apoptotic inhibitory molecule 3	NM_001142472 /// NM_001142473 /// NM_005449	0.000113186	0.037123	2.01226	2.01226	+30' up vs rest
44585	11759676_at	BEST3	bestrophin 3	NM_032735 /// NM_152439	2.68207e-05	0.00968705	2.01221	2.01221	+30' up vs rest
15529	11730620_a_at	IP6K3	inositol hexakisphosphate kinase 3	NM_001142883 /// NM_054111	1.73019e-06	0.00093173	2.01177	2.01177	+30' up vs rest
15077	11730168_s_at	LITAF	lipopolysaccharide-induced TNF factor	NM_001136472 /// NM_001136473 /// NM_004862 /// NR_024320	4.17774e-07	0.00029466	2.01165	2.01165	+30' up vs rest
42692	11757783_s_at	VCAN	versican	NM_001126336 /// NM_001164097 /// NM_001164098 /// NM_004385	1.77041e-05	0.00666621	2.01146	2.01146	+30' up vs rest
613	11715704_x_at	ITGA5	integrin, alpha 5 (fibronectin receptor, alpha polypeptide)	NM_002205	1.16888e-09	2.04095e-06	2.01143	2.01143	+30' up vs rest
3527	11718618_a_at	DNAJA4	DnaJ (Hsp40) homolog, subfamily A, member 4	NM_001130182 /// NM_001130183 /// NM_018602	1.18732e-05	0.00471574	2.01142	2.01142	+30' up vs rest
30080	11745171_x_at	DIAPH1	diaphanous homolog 1 (Drosophila)	NM_001079812 /// NM_005219	5.27461e-05	0.0181201	2.01061	2.01061	+30' up vs rest
19799	11734890_a_at	IL32 /// LOC100291980	interleukin 32 /// similar to Interleukin-32	NM_001012631 /// NM_001012632 /// NM_001012633 /// NM_001012634 /// NM_001012635 /// NM	5.74127e-05	0.0196386	2.01046	2.01046	+30' up vs rest
37774	11752865_x_at	ACTB	actin, beta	NM_001101	2.66437e-09	4.10879e-06	2.01018	2.01018	+30' up vs rest
39266	11754357_a_at	FLNB	filamin B, beta	NM_001164317 /// NM_001164318 /// NM_001164319 /// NM_001457	1.98929e-10	5.16803e-07	2.00938	2.00938	+30' up vs rest
34557	11749648_a_at	HIF1A	hypoxia inducible factor 1, alpha subunit (basic helix-loop-helix transcription factor)	NM_001530 /// NM_181054	7.95592e-06	0.00332563	2.00903	2.00903	+30' up vs rest
27000	11742091_a_at	TRAF3	TNF receptor-associated factor 3	NM_003300 /// NM_145725 /// NM_145726	1.98457e-06	0.00104288	2.00875	2.00875	+30' up vs rest
42209	11757300_s_at	ELOVL5	ELOVL family member 5, elongation of long chain fatty acids (FEN1/Elo2, SUR4/Elo3-like,	NM_021814	3.29979e-10	7.66251e-07	2.00868	2.00868	+30' up vs rest
22658	11737749_a_at	SGK1	serum/glucocorticoid regulated kinase 1	NM_001143676 /// NM_001143677 /// NM_001143678 /// NM_005627	1.47338e-05	0.00568202	2.00817	2.00817	+30' up vs rest
598	11715689_a_at	CD164	CD164 molecule, sialomucin	NM_001142401 /// NM_001142402 /// NM_001142403 /// NM_001142404 /// NM_006016	1.91797e-06	0.0010101	2.00652	2.00652	+30' up vs rest
26822	11741913_s_at	HSP90B1	heat shock protein 90kDa beta (Grp94), member 1	NM_003299	2.38732e-06	0.00120934	2.00621	2.00621	+30' up vs rest
36026	11751117_x_at	ACTN1	actinin, alpha 1	NM_001102 /// NM_001130004 /// NM_001130005	6.58957e-07	0.000425829	2.00566	2.00566	+30' up vs rest
14903	11729994_x_at	SEMA6B	sema domain, transmembrane domain (TM), and cytoplasmic domain, (semaphorin) 6B	NM_032108	1.16896e-06	0.000676752	2.00544	2.00544	+30' up vs rest
37902	11752993_a_at	DUSP1	dual specificity phosphatase 1	NM_004417	1.59649e-05	0.00609779	2.0045	2.0045	+30' up vs rest
36961	11752052_x_at	MYH9	myosin, heavy chain 9, non-muscle	NM_002473	9.18444e-09	1.20375e-05	2.00438	2.00438	+30' up vs rest
30887	11745978_s_at	LOC100271836 /// LOC440354 /// LOC595101 /// LOC641298 /// SMG1	SMG1 homolog, phosphatidylinositol 3-kinase-related kinase pseudogene /// PI-3-kinase-r	NM_015092 /// NR_002453 /// NR_002473 /// NR_027154 /// NR_027155	1.6862e-10	4.52907e-07	2.00317	2.00317	+30' up vs rest
39067	11754158_a_at	CFL1	cofilin 1 (non-muscle)	NM_005507	4.77717e-07	0.000330122	2.00193	2.00193	+30' up vs rest
40264	11755355_s_at	RCSD1	RCSD domain containing 1	NM_052862	9.22415e-05	0.0307172	0.498586	-2.00567	+30' down vs rest
7583	11722674_x_at	HIF3A	hypoxia inducible factor 3, alpha subunit	NM_022462 /// NM_152794 /// NM_152795	5.47771e-08	5.47565e-05	0.497045	-2.01189	+30' down vs rest
6096	11721187_a_at	ARHGEF9	Cdc42 guanine nucleotide exchange factor (GEF) 9	NM_001173479 /// NM_001173480 /// NM_015185	9.05924e-07	0.000546986	0.49587	-2.01666	+30' down vs rest
11192	11726283_s_at	ENPP5	ectonucleotide pyrophosphatase/phosphodiesterase 5 (putative function)	NM_021572	4.52774e-05	0.0157352	0.494007	-2.02426	+30' down vs rest
30313	11745404_a_at	ADAMTSL5	ADAMTS-like 5	NM_213604	2.45922e-08	2.79603e-05	0.491679	-2.03385	+30' down vs rest
16174	11731265_at	KY	kyphoscoliosis peptidase	NM_178554	4.53434e-10	9.6842e-07	0.490272	-2.03968	+30' down vs rest
16120	11731211_at	ARX	aristaless related homeobox	NM_139058	7.1137e-07	0.00044997	0.489526	-2.04279	+30' down vs rest
35090	11750181_a_at	PFKFB1	6-phosphofructo-2-kinase/fructose-2,6-biphosphatase 1	NM_002625	1.43753e-05	0.00557073	0.488525	-2.04698	+30' down vs rest
15152	11730243_a_at	FMO2	flavin containing monooxygenase 2 (non-functional)	NM_001460	7.7261e-06	0.00324659	0.487425	-2.0516	+30' down vs rest
5382	11720473_at	GPD1	glycerol-3-phosphate dehydrogenase 1 (soluble)	NM_005276	9.23635e-06	0.00379452	0.486637	-2.05492	+30' down vs rest
37851	11752942_s_at	DBP	D site of albumin promoter (albumin D-box) binding protein	NM_001352	2.93728e-05	0.0105293	0.486577	-2.05517	+30' down vs rest
33033	11748124_a_at	CIRBP	cold inducible RNA binding protein	NM_001280 /// NR_023312 /// NR_023313	5.101e-09	7.04689e-06	0.484962	-2.06202	+30' down vs rest
19263	11734354_s_at	ANK1	ankyrin 1, erythrocytic	NM_000037 /// NM_001142445 /// NM_001142446 /// NM_020475 /// NM_020476 /// NM_020477 /	7.84105e-05	0.0264428	0.484106	-2.06566	+30' down vs rest
45587	11760678_at	PPIL2	peptidylprolyl isomerase (cyclophilin)-like 2	NM_014337 /// NM_148175 /// NM_148176	3.98394e-10	8.81566e-07	0.483775	-2.06708	+30' down vs rest
11314	11726405_a_at	ASPA	aspartoacylase (Canavan disease)	NM_000049 /// NM_001128085	2.11044e-06	0.00108986	0.482789	-2.0713	+30' down vs rest
15585	11730676_a_at	RNF150	ring finger protein 150	NM_020724	8.6764e-06	0.00358295	0.482173	-2.07395	+30' down vs rest
10053	11725144_a_at	ZNF784	zinc finger protein 784	NM_203374	2.07585e-06	0.00107665	0.479519	-2.08542	+30' down vs rest
8967	11724058_x_at	GLTPD1	glycolipid transfer protein domain containing 1	NM_001029885	7.86645e-06	0.00329399	0.479464	-2.08566	+30' down vs rest
41637	11756728_a_at	GAS2	growth arrest-specific 2	NM_001143830 /// NM_005256 /// NM_177553	1.20753e-05	0.00478012	0.476464	-2.0988	+30' down vs rest
9784	11724875_a_at	CD36	CD36 molecule (thrombospondin receptor)	NM_000072 /// NM_001001547 /// NM_001001548 /// NM_001127443 /// NM_001127444	2.0128e-05	0.00746139	0.474786	-2.10621	+30' down vs rest
29154	11744245_x_at	MASP1	mannan-binding lectin serine peptidase 1 (C4/C2 activating component of Ra-reactive fac	NM_001031849 /// NM_001879 /// NM_139125 /// NR_033519	2.15431e-05	0.00793677	0.474172	-2.10894	+30' down vs rest
18295	11733386_a_at	TMEM182	transmembrane protein 182	NM_144632	3.13329e-05	0.0111318	0.472952	-2.11438	+30' down vs rest
19810	11734901_a_at	CYP4V2	cytochrome P450, family 4, subfamily V, polypeptide 2	NM_207352	4.04964e-05	0.0141353	0.470352	-2.12607	+30' down vs rest
22763	11737854_at	P2RY1	purinergic receptor P2Y, G-protein coupled, 1	NM_002563	0.000101311	0.0335971	0.464913	-2.15094	+30' down vs rest
23421	11738512_a_at	GADL1	glutamate decarboxylase-like 1	NM_207359	4.55762e-06	0.00205609	0.456761	-2.18933	+30' down vs rest
17762	11732853_at	ATP1B4	ATPase, Na+/K+ transporting, beta 4 polypeptide	NM_001142447 /// NM_012069	0.000112666	0.0370032	0.455507	-2.19535	+30' down vs rest
5937	11721028_at	MLYCD	malonyl-CoA decarboxylase	NM_012213	1.28493e-05	0.00504476	0.454001	-2.20264	+30' down vs rest
10022	11725113_at	SLC38A3	solute carrier family 38, member 3	NM_006841	3.34786e-06	0.0015914	0.45367	-2.20425	+30' down vs rest
4133	11719224_s_at	COQ10A	coenzyme Q10 homolog A (S. cerevisiae)	NM_001099337 /// NM_144576	1.50758e-05	0.00578591	0.452029	-2.21225	+30' down vs rest
17195	11732286_a_at	DZIP3	DAZ interacting protein 3, zinc finger	NM_014648	5.24948e-06	0.00230303	0.45145	-2.21509	+30' down vs rest
42723	11757814_s_at	SLC25A30	solute carrier family 25, member 30	NM_001010875	0.000147388	0.047816	0.451332	-2.21566	+30' down vs rest
9647	11724738_a_at	CD36	CD36 molecule (thrombospondin receptor)	NM_000072 /// NM_001001547 /// NM_001001548 /// NM_001127443 /// NM_001127444	2.9755e-05	0.0106344	0.448651	-2.22891	+30' down vs rest
14414	11729505_a_at	HDDC3	HD domain containing 3	NM_198527	5.55763e-07	0.000374318	0.44831	-2.2306	+30' down vs rest
29954	11745045_at	C1orf170	chromosome 1 open reading frame 170	NR_027693 /// XR_039825 /// XR_039826 /// XR_039827	0.000135555	0.0442172	0.441613	-2.26443	+30' down vs rest
17761	11732852_a_at	ATP1B4	ATPase, Na+/K+ transporting, beta 4 polypeptide	NM_001142447 /// NM_012069	0.000106202	0.0349766	0.441339	-2.26583	+30' down vs rest
34823	11749914_a_at	C3orf43	chromosome 3 open reading frame 43	NM_001077657	2.51533e-05	0.00915398	0.438015	-2.28302	+30' down vs rest
8704	11723795_a_at	SLC29A2	solute carrier family 29 (nucleoside transporters), member 2	NM_001532	1.23623e-05	0.00487762	0.433705	-2.30571	+30' down vs rest
22028	11737119_a_at	NEK10	NIMA (never in mitosis gene a)- related kinase 10	NM_199347	6.51799e-05	0.0221057	0.433028	-2.30932	+30' down vs rest
29153	11744244_a_at	MASP1	mannan-binding lectin serine peptidase 1 (C4/C2 activating component of Ra-reactive fac	NM_001031849 /// NM_001879 /// NM_139125 /// NR_033519	9.69326e-06	0.00396181	0.432921	-2.30989	+30' down vs rest
28786	11743877_a_at	PPP1R1C	protein phosphatase 1, regulatory (inhibitor) subunit 1C	NM_001080545	4.40864e-06	0.0020002	0.430882	-2.32082	+30' down vs rest
10082	11725173_at	MN1	meningioma (disrupted in balanced translocation) 1	NM_002430	4.09417e-05	0.0142699	0.428717	-2.33254	+30' down vs rest
19040	11734131_a_at	SLC2A4	solute carrier family 2 (facilitated glucose transporter), member 4	NM_001042	7.13121e-06	0.00302318	0.42623	-2.34615	+30' down vs rest
33409	11748500_a_at	ENPP5	ectonucleotide pyrophosphatase/phosphodiesterase 5 (putative function)	NM_021572	9.75391e-05	0.0323911	0.42525	-2.35156	+30' down vs rest
48426	11763517_at	FILIP1L	Filamin A interacting protein 1-like	NM_001042459 /// NM_014890 /// NM_182909	2.80194e-05	0.0100895	0.424029	-2.35833	+30' down vs rest
7139	11722230_a_at	PDP1	pyruvate dehyrogenase phosphatase catalytic subunit 1	NM_001161778 /// NM_001161779 /// NM_001161780 /// NM_001161781 /// NM_018444	3.07623e-06	0.00148591	0.423269	-2.36256	+30' down vs rest
19041	11734132_x_at	SLC2A4	solute carrier family 2 (facilitated glucose transporter), member 4	NM_001042	7.992e-06	0.00333488	0.420769	-2.3766	+30' down vs rest
20939	11736030_a_at	SLC16A3	solute carrier family 16, member 3 (monocarboxylic acid transporter 4)	NM_001042422 /// NM_001042423 /// NM_004207	7.04285e-07	0.00044667	0.417308	-2.39631	+30' down vs rest
35836	11750927_a_at	SLC2A4	solute carrier family 2 (facilitated glucose transporter), member 4	NM_001042	1.1717e-05	0.00469269	0.41693	-2.39849	+30' down vs rest
37594	11752685_a_at	AQP4	aquaporin 4	NM_001650 /// NM_004028	0.000136248	0.0443826	0.414204	-2.41427	+30' down vs rest
20458	11735549_at	ASB15	ankyrin repeat and SOCS box-containing 15	NM_080928	1.92114e-05	0.00715491	0.412259	-2.42566	+30' down vs rest
28640	11743731_a_at	TNFSF10	tumor necrosis factor (ligand) superfamily, member 10	NM_003810	4.29987e-11	1.49128e-07	0.410469	-2.43624	+30' down vs rest
22152	11737243_a_at	FSD2	fibronectin type III and SPRY domain containing 2	NM_001007122	6.47863e-05	0.0220034	0.409802	-2.4402	+30' down vs rest
47474	11762565_at	ANKRD20A5	ankyrin repeat domain 20 family, member A5	XM_002345102 /// XM_002347841	1.28677e-06	0.000737812	0.406503	-2.46001	+30' down vs rest
7140	11722231_at	PDP1	pyruvate dehyrogenase phosphatase catalytic subunit 1	NM_001161778 /// NM_001161779 /// NM_001161780 /// NM_001161781 /// NM_018444	7.22399e-06	0.00305709	0.404097	-2.47466	+30' down vs rest
7528	11722619_a_at	AQP4	aquaporin 4	NM_001650 /// NM_004028	1.14108e-05	0.00459313	0.402842	-2.48236	+30' down vs rest
33792	11748883_a_at	C20orf177	chromosome 20 open reading frame 177	NM_022106	1.03726e-07	9.42616e-05	0.400819	-2.49489	+30' down vs rest
5602	11720693_a_at	IL17D	interleukin 17D	NM_138284	2.4545e-05	0.00895986	0.399553	-2.5028	+30' down vs rest
7530	11722621_a_at	AQP4	aquaporin 4	NM_001650 /// NM_004028	2.37519e-05	0.00868362	0.397589	-2.51516	+30' down vs rest
29096	11744187_at	SBK1	SH3-binding domain kinase 1	NM_001024401	1.72342e-05	0.0065098	0.396748	-2.52049	+30' down vs rest
37596	11752687_a_at	ASB15	ankyrin repeat and SOCS box-containing 15	NM_080928	3.05854e-05	0.0108986	0.396734	-2.52058	+30' down vs rest
19042	11734133_a_at	SLC2A4	solute carrier family 2 (facilitated glucose transporter), member 4	NM_001042	1.33248e-05	0.00521434	0.396633	-2.52122	+30' down vs rest
43347	11758438_s_at	CD36	CD36 molecule (thrombospondin receptor)	NM_000072 /// NM_001001547 /// NM_001001548 /// NM_001127443 /// NM_001127444	4.7957e-05	0.0165941	0.395407	-2.52904	+30' down vs rest
40902	11755993_a_at	SLC25A30	solute carrier family 25, member 30	NM_001010875	0.000141534	0.0459794	0.394912	-2.53221	+30' down vs rest
32223	11747314_a_at	PDP1	pyruvate dehyrogenase phosphatase catalytic subunit 1	NM_001161778 /// NM_001161779 /// NM_001161780 /// NM_001161781 /// NM_018444	7.80926e-06	0.00327578	0.394729	-2.53338	+30' down vs rest
16856	11731947_at	PAQR9	progestin and adipoQ receptor family member IX	NM_198504	2.33821e-06	0.0011895	0.391591	-2.55369	+30' down vs rest
41729	11756820_a_at	IFIT1	interferon-induced protein with tetratricopeptide repeats 1	NM_001548	6.30524e-07	0.000414171	0.384041	-2.60389	+30' down vs rest
37595	11752686_x_at	AQP4	aquaporin 4	NM_001650 /// NM_004028	0.000103507	0.0342303	0.381047	-2.62435	+30' down vs rest
28869	11743960_a_at	SLC16A3	solute carrier family 16, member 3 (monocarboxylic acid transporter 4)	NM_001042422 /// NM_001042423 /// NM_004207	1.61936e-06	0.000886014	0.38054	-2.62784	+30' down vs rest
17446	11732537_x_at	ZMYND17	zinc finger, MYND-type containing 17	NM_001024593	6.31223e-05	0.02153	0.367119	-2.72391	+30' down vs rest
21875	11736966_at	FBXO40	F-box protein 40	NM_016298	0.000105994	0.0349562	0.365512	-2.73589	+30' down vs rest
11600	11726691_a_at	ANGPT1	angiopoietin 1	NM_001146	8.60251e-06	0.00356475	0.343009	-2.91537	+30' down vs rest
21874	11736965_at	FBXO40	F-box protein 40	NM_016298	8.80172e-05	0.029516	0.319848	-3.12649	+30' down vs rest
34344	11749435_a_at	SLC38A3	solute carrier family 38, member 3	NM_006841	2.0224e-05	0.00748539	0.311723	-3.20798	+30' down vs rest
41223	11756314_a_at	GADD45G	growth arrest and DNA-damage-inducible, gamma	NM_006705	1.06483e-09	1.90111e-06	0.254428	-3.93038	+30' down vs rest

## Sheet: SED +3h vs baseline
Column #	Column ID	Gene Symbol	Gene Title	RefSeq Transcript ID	P-value	adj. P-value	Ratio (+3h vs rest)	Fold-Change (+3h vs rest)	Direction (+3h vs rest)
13967	11729058_s_at	NR4A3	nuclear receptor subfamily 4, group A, member 3	NM_006981 /// NM_173198 /// NM_173199 /// NM_173200	1.60602e-14	1.27719e-09	54.7615	54.7615	+3h up vs rest
26367	11741458_a_at	NR4A3	nuclear receptor subfamily 4, group A, member 3	NM_006981 /// NM_173198 /// NM_173199 /// NM_173200	6.73358e-15	8.04598e-10	36.0983	36.0983	+3h up vs rest
2769	11717860_a_at	EGR1	early growth response 1	NM_001964	3.62756e-09	9.12726e-06	30.7701	30.7701	+3h up vs rest
4127	11719218_at	SOCS3	suppressor of cytokine signaling 3	NM_003955	1.46951e-09	4.87663e-06	25.8004	25.8004	+3h up vs rest
11520	11726611_x_at	MAFF	v-maf musculoaponeurotic fibrosarcoma oncogene homolog F (avian)	NM_001161572 /// NM_001161573 /// NM_001161574 /// NM_012323 /// NM_152878	7.97992e-14	3.17577e-09	23.8831	23.8831	+3h up vs rest
1293	11716384_at	CCL2	chemokine (C-C motif) ligand 2	NM_002982	3.11284e-09	8.09036e-06	22.5577	22.5577	+3h up vs rest
29930	11745021_a_at	MYC	v-myc myelocytomatosis viral oncogene homolog (avian)	NM_002467	2.65997e-11	2.64948e-07	17.958	17.958	+3h up vs rest
36552	11751643_x_at	EGR1	early growth response 1	NM_001964	2.27704e-08	3.4926e-05	17.5963	17.5963	+3h up vs rest
37849	11752940_a_at	EGR1	early growth response 1	NM_001964	2.41857e-08	3.65693e-05	16.8956	16.8956	+3h up vs rest
2770	11717861_a_at	EGR1	early growth response 1	NM_001964	3.81982e-08	5.30772e-05	16.1816	16.1816	+3h up vs rest
39243	11754334_s_at	EGR1	early growth response 1	NM_001964	7.92723e-09	1.61681e-05	15.1734	15.1734	+3h up vs rest
4126	11719217_a_at	SOCS3	suppressor of cytokine signaling 3	NM_003955	1.48018e-08	2.50686e-05	15.1023	15.1023	+3h up vs rest
6002	11721093_a_at	THBS1	thrombospondin 1	NM_003246	2.52028e-11	5.96186e-06	14.8256	14.8256	+3h up vs rest
44434	11759525_at	GADD45B	growth arrest and DNA-damage-inducible, beta	NM_015675	1.94429e-09	2.62174e-07	14.8105	14.8105	+3h up vs rest
21154	11736245_a_at	PRKAG2	protein kinase, AMP-activated, gamma 2 non-catalytic subunit	NM_001040633 /// NM_016203 /// NM_024429	1.45546e-13	4.35443e-09	14.0799	14.0799	+3h up vs rest
16354	11731445_at	ANKRD1	ankyrin repeat domain 1 (cardiac muscle)	NM_014391	3.04119e-07	0.000282937	14.0196	14.0196	+3h up vs rest
3325	11718416_a_at	PLA2G2A	phospholipase A2, group IIA (platelets, synovial fluid)	NM_000300 /// NM_001161727 /// NM_001161728 /// NM_001161729	4.9151e-09	1.12634e-05	13.715	13.715	+3h up vs rest
2771	11717862_x_at	EGR1	early growth response 1	NM_001964	4.02434e-08	5.53397e-05	13.7045	13.7045	+3h up vs rest
6000	11721091_a_at	THBS1	thrombospondin 1	NM_003246	2.41259e-09	6.95344e-06	12.8435	12.8435	+3h up vs rest
38942	11754033_a_at	PLA2G2A	phospholipase A2, group IIA (platelets, synovial fluid)	NM_000300 /// NM_001161727 /// NM_001161728 /// NM_001161729	2.84944e-09	7.5669e-06	12.1008	12.1008	+3h up vs rest
48940	11764031_at	GADD45B	Growth arrest and DNA-damage-inducible, beta	NM_015675	1.43697e-10	8.37963e-07	11.91	11.91	+3h up vs rest
42774	11757865_a_at	GADD45B	growth arrest and DNA-damage-inducible, beta	NM_015675	6.94939e-10	2.67894e-06	11.4463	11.4463	+3h up vs rest
20612	11735703_at	MT1A	metallothionein 1A	NM_005946	3.77014e-09	9.38712e-06	11.2945	11.2945	+3h up vs rest
6001	11721092_a_at	THBS1	thrombospondin 1	NM_003246	1.89444e-08	3.0438e-05	11.0615	11.0615	+3h up vs rest
41966	11757057_x_at	PLA2G2A	phospholipase A2, group IIA (platelets, synovial fluid)	NM_000300 /// NM_001161727 /// NM_001161728 /// NM_001161729	8.98034e-09	1.7629e-05	10.9937	10.9937	+3h up vs rest
3288	11718379_x_at	PRKAG2	protein kinase, AMP-activated, gamma 2 non-catalytic subunit	NM_001040633 /// NM_016203 /// NM_024429	3.00376e-13	7.98176e-09	10.617	10.617	+3h up vs rest
1680	11716771_s_at	SIK1	salt-inducible kinase 1	NM_173354	1.52238e-11	1.81719e-07	10.545	10.545	+3h up vs rest
1948	11717039_a_at	GADD45A	growth arrest and DNA-damage-inducible, alpha	NM_001924	6.90088e-13	0.000239808	10.1053	10.1053	+3h up vs rest
3287	11718378_s_at	PRKAG2	protein kinase, AMP-activated, gamma 2 non-catalytic subunit	NM_001040633 /// NM_016203 /// NM_024429	2.4372e-07	1.49748e-08	10.0966	10.0966	+3h up vs rest
10914	11726005_a_at	PDE4B	phosphodiesterase 4B, cAMP-specific (phosphodiesterase E4 dunce homolog, Drosophila)	NM_001037339 /// NM_001037340 /// NM_001037341 /// NM_002600	1.745e-06	0.00161141	9.90985	9.90985	+3h up vs rest
26614	11741705_at	NR4A3	nuclear receptor subfamily 4, group A, member 3	NM_006981 /// NM_173198 /// NM_173199 /// NM_173200	2.73623e-06	0.00109509	9.89422	9.89422	+3h up vs rest
20613	11735704_x_at	MT1A	metallothionein 1A	NM_005946	1.60284e-08	2.68143e-05	9.56288	9.56288	+3h up vs rest
1400	11716491_s_at	SERPINA3	serpin peptidase inhibitor, clade A (alpha-1 antiproteinase, antitrypsin), member 3	NM_001085	1.20195e-05	0.00548449	9.36775	9.36775	+3h up vs rest
38198	11753289_s_at	RUNX1 /// SH3D19	runt-related transcription factor 1 /// SH3 domain containing 19	NM_001001890 /// NM_001009555 /// NM_001122607 /// NM_001128923 /// NM_001128924 /// NM	1.54533e-07	0.000292845	9.08095	9.08095	+3h up vs rest
9004	11724095_a_at	PDE4B	phosphodiesterase 4B, cAMP-specific (phosphodiesterase E4 dunce homolog, Drosophila)	NM_001037339 /// NM_001037340 /// NM_001037341 /// NM_002600	3.22117e-07	0.00202156	9.06852	9.06852	+3h up vs rest
5999	11721090_at	THBS1	thrombospondin 1	NM_003246	3.58487e-06	0.00016495	9.05142	9.05142	+3h up vs rest
29685	11744776_a_at	NNMT	nicotinamide N-methyltransferase	NM_006169	1.97616e-08	3.1483e-05	8.45312	8.45312	+3h up vs rest
1399	11716490_a_at	SERPINA3	serpin peptidase inhibitor, clade A (alpha-1 antiproteinase, antitrypsin), member 3	NM_001085	1.80575e-05	0.00757465	8.36456	8.36456	+3h up vs rest
582	11715673_x_at	JUNB	jun B proto-oncogene	NM_002229	1.21681e-10	7.45755e-07	8.34551	8.34551	+3h up vs rest
297	11715388_s_at	CDKN1A	cyclin-dependent kinase inhibitor 1A (p21, Cip1)	NM_000389 /// NM_078467	2.53618e-08	3.79167e-05	8.0303	8.0303	+3h up vs rest
40128	11755219_a_at	THBD	thrombomodulin	NM_000361	4.8953e-07	0.000409254	7.84381	7.84381	+3h up vs rest
44140	11759231_at	KCNQ4	potassium voltage-gated channel, KQT-like subfamily, member 4	NM_004700 /// NM_172163	1.17984e-13	4.02577e-09	7.48014	7.48014	+3h up vs rest
34634	11749725_a_at	NR4A1	nuclear receptor subfamily 4, group A, member 1	NM_002135 /// NM_173157	3.11585e-10	1.30047e-05	7.44791	7.44791	+3h up vs rest
8000	11723091_s_at	FNIP2	folliculin interacting protein 2	NM_020840	5.92639e-09	1.49454e-06	7.40096	7.40096	+3h up vs rest
4582	11719673_a_at	THBD	thrombomodulin	NM_000361	2.65596e-08	3.92046e-05	7.35425	7.35425	+3h up vs rest
296	11715387_at	CDKN1A	cyclin-dependent kinase inhibitor 1A (p21, Cip1)	NM_000389 /// NM_078467	4.94325e-08	6.53305e-05	7.1065	7.1065	+3h up vs rest
34200	11749291_a_at	FOS	FBJ murine osteosarcoma viral oncogene homolog	NM_005252	3.42819e-09	0.00556784	7.03624	7.03624	+3h up vs rest
34635	11749726_x_at	NR4A1	nuclear receptor subfamily 4, group A, member 1	NM_002135 /// NM_173157	1.22488e-05	8.72029e-06	7.03073	7.03073	+3h up vs rest
4808	11719899_at	AG2	protein Ag2 homolog	NM_001145033	7.35885e-09	0.000223509	6.91604	6.91604	+3h up vs rest
5318	11720409_s_at	CYP1B1	cytochrome P450, family 1, subfamily B, polypeptide 1	NM_000104	4.07675e-08	1.5302e-05	6.89082	6.89082	+3h up vs rest
36918	11752009_a_at	TNC	tenascin C	NM_002160	2.21546e-07	0.0128932	6.88998	6.88998	+3h up vs rest
38355	11753446_x_at	HMOX1	heme oxygenase (decycling) 1	NM_002133	3.33789e-05	5.57006e-05	6.8623	6.8623	+3h up vs rest
2904	11717995_x_at	NR4A1	nuclear receptor subfamily 4, group A, member 1	NM_002135 /// NM_173157	5.84609e-11	2.00481e-05	6.82959	6.82959	+3h up vs rest
44044	11759135_x_at	NR4A1	nuclear receptor subfamily 4, group A, member 1	NM_002135 /// NM_173157	2.30121e-09	6.71003e-06	6.75269	6.75269	+3h up vs rest
9752	11724843_s_at	CISH	cytokine inducible SH2-containing protein	NM_013324 /// NM_145071	1.08741e-08	4.81622e-07	6.75234	6.75234	+3h up vs rest
21479	11736570_a_at	SLC39A14	solute carrier family 39 (zinc transporter), member 14	NM_001128431 /// NM_001135153 /// NM_001135154 /// NM_015359	2.54955e-07	0.000248815	6.69995	6.69995	+3h up vs rest
36593	11751684_a_at	MAFF	v-maf musculoaponeurotic fibrosarcoma oncogene homolog F (avian)	NM_001161572 /// NM_001161573 /// NM_001161574 /// NM_012323 /// NM_152878	9.74906e-11	6.30069e-07	6.55306	6.55306	+3h up vs rest
8001	11723092_at	FNIP2	folliculin interacting protein 2	NM_020840	1.04065e-09	3.77153e-06	6.45844	6.45844	+3h up vs rest
41225	11756316_a_at	CHI3L1	chitinase 3-like 1 (cartilage glycoprotein-39)	NM_001276	3.59171e-05	0.0136098	6.4529	6.4529	+3h up vs rest
27919	11743010_at	NFIL3	nuclear factor, interleukin 3 regulated	NM_005384	2.24948e-08	3.4693e-05	6.32235	6.32235	+3h up vs rest
40515	11755606_x_at	IFI30	interferon, gamma-inducible protein 30	NM_006332	1.37241e-06	0.000908982	6.25535	6.25535	+3h up vs rest
2903	11717994_a_at	NR4A1	nuclear receptor subfamily 4, group A, member 1	NM_002135 /// NM_173157	2.3967e-08	3.64945e-05	6.24415	6.24415	+3h up vs rest
23992	11739083_a_at	SLC39A14	solute carrier family 39 (zinc transporter), member 14	NM_001128431 /// NM_001135153 /// NM_001135154 /// NM_015359	1.50326e-06	0.000982048	6.20524	6.20524	+3h up vs rest
35388	11750479_a_at	PPARGC1A	peroxisome proliferator-activated receptor gamma, coactivator 1 alpha	NM_013261	5.00627e-09	1.14336e-05	6.08066	6.08066	+3h up vs rest
17908	11732999_a_at	ICAM1	intercellular adhesion molecule 1	NM_000201	2.61439e-10	3.3543e-06	6.00765	6.00765	+3h up vs rest
19568	11734659_a_at	FOS	FBJ murine osteosarcoma viral oncogene homolog	NM_005252	8.96696e-10	0.0062082	5.96914	5.96914	+3h up vs rest
32408	11747499_a_at	ICAM1	intercellular adhesion molecule 1	NM_000201	3.13136e-07	1.32713e-06	5.96273	5.96273	+3h up vs rest
7164	11722255_a_at	RRAD	Ras-related associated with diabetes	NM_001128850 /// NM_004165	1.39431e-05	0.000286861	5.95719	5.95719	+3h up vs rest
2795	11717886_a_at	PLAU	plasminogen activator, urokinase	NM_001145031 /// NM_002658	1.99665e-11	9.53128e-05	5.884	5.884	+3h up vs rest
8312	11723403_at	PPARGC1A	peroxisome proliferator-activated receptor gamma, coactivator 1 alpha	NM_013261	7.89184e-08	2.16608e-07	5.87832	5.87832	+3h up vs rest
9386	11724477_a_at	FOSL1	FOS-like antigen 1	NM_005438	1.11221e-08	0.00106085	5.66734	5.66734	+3h up vs rest
35152	11750243_a_at	PPARGC1A	peroxisome proliferator-activated receptor gamma, coactivator 1 alpha	NM_013261	1.67269e-06	2.02656e-05	5.66665	5.66665	+3h up vs rest
38354	11753445_a_at	HMOX1	heme oxygenase (decycling) 1	NM_002133	5.17315e-10	7.53217e-05	5.62037	5.62037	+3h up vs rest
19621	11734712_a_at	PDE4B	phosphodiesterase 4B, cAMP-specific (phosphodiesterase E4 dunce homolog, Drosophila)	NM_001037339 /// NM_001037340 /// NM_001037341 /// NM_002600	4.59975e-08	0.00648289	5.61502	5.61502	+3h up vs rest
1848	11716939_a_at	HMOX1	heme oxygenase (decycling) 1	NM_002133	5.9522e-08	6.11393e-05	5.61041	5.61041	+3h up vs rest
31259	11746350_a_at	PIM1	pim-1 oncogene	NM_002648	3.82179e-07	2.16601e-06	5.59205	5.59205	+3h up vs rest
10122	11725213_at	METTL7B	methyltransferase like 7B	NM_152637	1.46956e-05	0.000332287	5.58308	5.58308	+3h up vs rest
39681	11754772_s_at	NR4A1	nuclear receptor subfamily 4, group A, member 1	NM_002135 /// NM_173157	1.17369e-08	2.11239e-05	5.51554	5.51554	+3h up vs rest
10892	11725983_at	BHLHE40	basic helix-loop-helix family, member e40	NM_003670	4.76788e-12	7.59708e-08	5.30442	5.30442	+3h up vs rest
269	11715360_x_at	TIMP1	TIMP metallopeptidase inhibitor 1	NM_003254	6.00059e-06	0.00305915	5.25299	5.25299	+3h up vs rest
9387	11724478_s_at	FOSL1	FOS-like antigen 1	NM_005438	1.27744e-06	0.000867713	5.2408	5.2408	+3h up vs rest
268	11715359_a_at	TIMP1	TIMP metallopeptidase inhibitor 1	NM_003254	8.81337e-06	0.00420614	5.22262	5.22262	+3h up vs rest
9005	11724096_a_at	PDE4B	phosphodiesterase 4B, cAMP-specific (phosphodiesterase E4 dunce homolog, Drosophila)	NM_001037339 /// NM_001037340 /// NM_001037341 /// NM_002600	1.59156e-06	0.0065371	5.138	5.138	+3h up vs rest
29036	11744127_at	CXCL2	chemokine (C-X-C motif) ligand 2	NM_002089	1.48732e-05	0.00102296	5.06349	5.06349	+3h up vs rest
2167	11717258_a_at	PIM1	pim-1 oncogene	NM_002648	1.47202e-10	8.37841e-07	5.02968	5.02968	+3h up vs rest
31372	11746463_a_at	IL6	interleukin 6 (interferon, beta 2)	NM_000600	1.98792e-06	0.00122188	4.98292	4.98292	+3h up vs rest
18351	11733442_x_at	SAA1	serum amyloid A1	NM_000331 /// NM_001178006 /// NM_199161	1.19615e-15	0.0199888	4.92515	4.92515	+3h up vs rest
29037	11744128_x_at	CXCL2	chemokine (C-X-C motif) ligand 2	NM_002089	6.42911e-10	0.000699676	4.87796	4.87796	+3h up vs rest
26867	11741958_a_at	IL6R	interleukin 6 receptor	NM_000565 /// NM_181359	1.79737e-09	2.52314e-06	4.86587	4.86587	+3h up vs rest
34816	11749907_a_at	TRIM63	tripartite motif-containing 63	NM_032588	9.68602e-07	2.85577e-10	4.86351	4.86351	+3h up vs rest
8313	11723404_at	PPARGC1A	peroxisome proliferator-activated receptor gamma, coactivator 1 alpha	NM_013261	5.68481e-05	5.72897e-06	4.85082	4.85082	+3h up vs rest
9388	11724479_x_at	FOSL1	FOS-like antigen 1	NM_005438	2.844e-11	0.00205604	4.84422	4.84422	+3h up vs rest
18748	11733839_s_at	ABHD2	abhydrolase domain containing 2	NM_007011 /// NM_152924	1.62427e-07	2.72214e-07	4.79835	4.79835	+3h up vs rest
40259	11755350_a_at	XIRP1	xin actin-binding repeat containing 1	NM_194293	3.68041e-06	0.000170335	4.79155	4.79155	+3h up vs rest
21464	11736555_s_at	SLC2A14 /// SLC2A3	solute carrier family 2 (facilitated glucose transporter), member 14 /// solute carrier	NM_006931 /// NM_153449	6.82434e-09	0.000763031	4.73795	4.73795	+3h up vs rest
11635	11726726_s_at	OBFC2A	oligonucleotide/oligosaccharide-binding fold containing 2A	NM_001031716 /// NR_024415	8.41113e-09	1.68664e-05	4.73391	4.73391	+3h up vs rest
24329	11739420_a_at	AMPD3	adenosine monophosphate deaminase 3	NM_000480 /// NM_001025389 /// NM_001025390 /// NM_001172430 /// NM_001172431	1.08822e-06	0.0039626	4.71034	4.71034	+3h up vs rest
18974	11734065_a_at	AMPD3	adenosine monophosphate deaminase 3	NM_000480 /// NM_001025389 /// NM_001025390 /// NM_001172430 /// NM_001172431	3.87121e-06	0.00213766	4.68051	4.68051	+3h up vs rest
2165	11717256_at	PIM1	pim-1 oncogene	NM_002648	8.18705e-06	1.47447e-05	4.67262	4.67262	+3h up vs rest
27972	11743063_x_at	PLAUR	plasminogen activator, urokinase receptor	NM_001005376 /// NM_001005377 /// NM_002659	1.67096e-07	0.000174466	4.63979	4.63979	+3h up vs rest
40981	11756072_s_at	SAA1 /// SAA2	serum amyloid A1 /// serum amyloid A2	NM_000331 /// NM_001127380 /// NM_001178006 /// NM_030754 /// NM_199161	0.000105257	0.0346652	4.5978	4.5978	+3h up vs rest
5398	11720489_a_at	ACTC1	actin, alpha, cardiac muscle 1	NM_005159	0.000137835	0.0441774	4.59605	4.59605	+3h up vs rest
41047	11756138_a_at	HK2	hexokinase 2	NM_000189	5.06064e-14	0.00033291	4.53504	4.53504	+3h up vs rest
4253	11719344_a_at	ATF3	activating transcription factor 3	NM_001030287 /// NM_001040619 /// NM_001674 /// NM_004024	3.84288e-07	0.00685829	4.50469	4.50469	+3h up vs rest
16437	11731528_x_at	TRIM63	tripartite motif-containing 63	NM_032588	1.21924e-05	2.42149e-09	4.48196	4.48196	+3h up vs rest
10833	11725924_a_at	RASSF5	Ras association (RalGDS/AF-6) domain family member 5	NM_182663 /// NM_182664 /// NM_182665	1.58621e-05	0.00555275	4.459	4.459	+3h up vs rest
32844	11747935_a_at	TNC	tenascin C	NM_002160	1.71267e-11	0.0340535	4.38459	4.38459	+3h up vs rest
3286	11718377_a_at	PRKAG2	protein kinase, AMP-activated, gamma 2 non-catalytic subunit	NM_001040633 /// NM_016203 /// NM_024429	2.95059e-07	1.95372e-07	4.38118	4.38118	+3h up vs rest
4971	11720062_s_at	IER3	immediate early response 3	NM_003897	3.09615e-07	0.000285826	4.37432	4.37432	+3h up vs rest
48533	11763624_x_at	GADD45B	growth arrest and DNA-damage-inducible, beta	NM_015675	0.000103257	0.00027775	4.35532	4.35532	+3h up vs rest
19719	11734810_a_at	DTNA	dystrobrevin, alpha	NM_001128175 /// NM_001390 /// NM_001391 /// NM_001392 /// NM_032975 /// NM_032978 ///	1.72836e-08	0.0164774	4.34581	4.34581	+3h up vs rest
29929	11745020_a_at	TNFRSF12A	tumor necrosis factor receptor superfamily, member 12A	NM_016639	9.98115e-07	0.000712386	4.32449	4.32449	+3h up vs rest
8713	11723804_a_at	AKAP12	A kinase (PRKA) anchor protein 12	NM_005100 /// NM_144497	4.51388e-05	2.84636e-05	4.27948	4.27948	+3h up vs rest
972	11716063_at	TNC	tenascin C	NM_002160	0.000140108	0.0447261	4.27919	4.27919	+3h up vs rest
43847	11758938_x_at	SAA1 /// SAA2	serum amyloid A1 /// serum amyloid A2	NM_000331 /// NM_001127380 /// NM_001178006 /// NM_030754 /// NM_199161	2.78515e-06	0.0315425	4.24973	4.24973	+3h up vs rest
34814	11749905_a_at	CYR61	cysteine-rich, angiogenic inducer, 61	NM_001554	7.99213e-06	0.00163218	4.24094	4.24094	+3h up vs rest
42221	11757312_x_at	SERPINE1	serpin peptidase inhibitor, clade E (nexin, plasminogen activator inhibitor type 1), me	NM_000602 /// NM_001165413	3.75857e-05	0.0141301	4.21531	4.21531	+3h up vs rest
33189	11748280_a_at	SERPINB1	serpin peptidase inhibitor, clade B (ovalbumin), member 1	NM_030666	4.56067e-05	0.0166228	4.16787	4.16787	+3h up vs rest
24328	11739419_a_at	AMPD3	adenosine monophosphate deaminase 3	NM_000480 /// NM_001025389 /// NM_001025390 /// NM_001172430 /// NM_001172431	9.48518e-05	0.00389189	4.16623	4.16623	+3h up vs rest
32013	11747104_s_at	CYP1B1	cytochrome P450, family 1, subfamily B, polypeptide 1	NM_000104	7.60184e-11	8.24077e-05	4.14229	4.14229	+3h up vs rest
33925	11749016_a_at	AMPD3	adenosine monophosphate deaminase 3	NM_000480 /// NM_001025389 /// NM_001025390 /// NM_001172430 /// NM_001172431	3.9105e-10	0.0053133	4.12407	4.12407	+3h up vs rest
43131	11758222_s_at	SLC20A1	solute carrier family 20 (phosphate transporter), member 1	NM_005415	6.54789e-08	5.67564e-07	4.12168	4.12168	+3h up vs rest
21419	11736510_a_at	IL6R	interleukin 6 receptor	NM_000565 /// NM_181359	1.58559e-06	1.69857e-06	4.12062	4.12062	+3h up vs rest
38809	11753900_x_at	MT2A	metallothionein 2A	NM_005953	1.15999e-05	0.00102187	4.08071	4.08071	+3h up vs rest
26868	11741959_x_at	IL6R	interleukin 6 receptor	NM_000565 /// NM_181359	1.05395e-11	2.44638e-06	4.02859	4.02859	+3h up vs rest
22944	11738035_s_at	RTN4	reticulon 4	NM_007008 /// NM_020532 /// NM_153828 /// NM_207520 /// NM_207521	6.1857e-11	0.012946	4.01586	4.01586	+3h up vs rest
3381	11718472_s_at	ABHD2	abhydrolase domain containing 2	NM_007011 /// NM_152924	6.14806e-10	1.40019e-07	3.96889	3.96889	+3h up vs rest
21418	11736509_x_at	IL6R	interleukin 6 receptor	NM_000565 /// NM_181359	5.79161e-07	4.93106e-07	3.96597	3.96597	+3h up vs rest
34008	11749099_a_at	HK2	hexokinase 2	NM_000189	3.36509e-06	0.000461591	3.96519	3.96519	+3h up vs rest
27971	11743062_a_at	PLAUR	plasminogen activator, urokinase receptor	NM_001005376 /// NM_001005377 /// NM_002659	3.36239e-05	0.00192948	3.96476	3.96476	+3h up vs rest
2254	11717345_a_at	FOSB	FBJ murine osteosarcoma viral oncogene homolog B	NM_001114171 /// NM_006732	6.796e-05	0.0233802	3.96397	3.96397	+3h up vs rest
402	11715493_a_at	CYR61	cysteine-rich, angiogenic inducer, 61	NM_001554	2.76035e-14	0.00260111	3.94266	3.94266	+3h up vs rest
13514	11728605_s_at	LIMS1 /// LIMS3 /// LOC440895	LIM and senescent cell antigen-like domains 1 /// LIM and senescent cell antigen-like d	NM_004987 /// NM_033514 /// NR_027143 /// NR_027467	1.36721e-09	0.000108687	3.92597	3.92597	+3h up vs rest
16436	11731527_s_at	TRIM63	tripartite motif-containing 63	NM_032588	9.09134e-08	1.65396e-09	3.88868	3.88868	+3h up vs rest
3308	11718399_s_at	TGM2	transglutaminase 2 (C polypeptide, protein-glutamine-gamma-glutamyltransferase)	NM_004613 /// NM_198951	4.96071e-06	0.011018	3.86428	3.86428	+3h up vs rest
43279	11758370_s_at	ETS2	v-ets erythroblastosis virus E26 oncogene homolog 2 (avian)	NM_005239	2.80634e-05	4.66644e-06	3.85809	3.85809	+3h up vs rest
971	11716062_a_at	TNC	tenascin C	NM_002160	0.000139908	0.0447218	3.85451	3.85451	+3h up vs rest
6344	11721435_at	STC2	stanniocalcin 2	NM_003714	5.31242e-10	7.27448e-06	3.74548	3.74548	+3h up vs rest
38540	11753631_a_at	ATF3	activating transcription factor 3	NM_001030287 /// NM_001040619 /// NM_001674 /// NM_004024	2.61489e-09	0.0103446	3.73317	3.73317	+3h up vs rest
21272	11736363_s_at	C13orf33	chromosome 13 open reading frame 33	NM_032849	1.52609e-07	0.000210465	3.73016	3.73016	+3h up vs rest
18749	11733840_a_at	ABHD2	abhydrolase domain containing 2	NM_007011 /// NM_152924	2.06856e-07	2.19454e-06	3.71941	3.71941	+3h up vs rest
35268	11750359_x_at	CD68	CD68 molecule	NM_001040059 /// NM_001251	1.13064e-05	0.00791784	3.71734	3.71734	+3h up vs rest
18094	11733185_at	OSMR	oncostatin M receptor	NM_001168355 /// NM_003999	1.90081e-05	0.000163627	3.70054	3.70054	+3h up vs rest
15832	11730923_x_at	ADAMTS4	ADAM metallopeptidase with thrombospondin type 1 motif, 4	NM_005099	2.60454e-05	0.00519877	3.68405	3.68405	+3h up vs rest
17913	11733004_s_at	FCGR3A /// FCGR3B	Fc fragment of IgG, low affinity IIIa, receptor (CD16a) /// Fc fragment of IgG, low aff	NM_000569 /// NM_000570 /// NM_001127592 /// NM_001127593 /// NM_001127595 /// NM_00112	6.94939e-11	0.00662868	3.61968	3.61968	+3h up vs rest
38541	11753632_x_at	ATF3	activating transcription factor 3	NM_001030287 /// NM_001040619 /// NM_001674 /// NM_004024	3.52447e-10	0.00879089	3.6162	3.6162	+3h up vs rest
39918	11755009_s_at	VCAN	versican	NM_001126336 /// NM_001164097 /// NM_001164098 /// NM_004385	1.86934e-08	0.00254209	3.5937	3.5937	+3h up vs rest
10354	11725445_x_at	BCL3	B-cell CLL/lymphoma 3	NM_005178	6.27029e-07	3.0184e-05	3.58253	3.58253	+3h up vs rest
25567	11740658_a_at	SLC22A5	solute carrier family 22 (organic cation/carnitine transporter), member 5	NM_003060	6.61596e-07	5.36277e-07	3.58096	3.58096	+3h up vs rest
3566	11718657_a_at	MIR21 /// TMEM49	microRNA 21 /// transmembrane protein 49	NM_030938 /// NR_029493	6.98188e-07	0.000513596	3.57053	3.57053	+3h up vs rest
36039	11751130_s_at	NRBF2	nuclear receptor binding factor 2	NM_030759	1.35241e-06	0.000903242	3.56301	3.56301	+3h up vs rest
10294	11725385_at	UGCG	UDP-glucose ceramide glucosyltransferase	NM_003358	4.80562e-06	0.00049155	3.55399	3.55399	+3h up vs rest
25590	11740681_a_at	TGIF1	TGFB-induced factor homeobox 1	NM_003244 /// NM_170695 /// NM_173207 /// NM_173208 /// NM_173209 /// NM_173210 /// NM_	1.52479e-05	0.000535054	3.5528	3.5528	+3h up vs rest
3176	11718267_a_at	ANGPTL2	angiopoietin-like 2	NM_012098	2.15085e-05	1.58859e-06	3.55221	3.55221	+3h up vs rest
3177	11718268_a_at	ANGPTL2	angiopoietin-like 2	NM_012098	2.42409e-10	1.26154e-06	3.54793	3.54793	+3h up vs rest
19567	11734658_s_at	FOS	FBJ murine osteosarcoma viral oncogene homolog	NM_005252	3.04095e-09	0.0229011	3.54774	3.54774	+3h up vs rest
2547	11717638_at	SDC4	syndecan 4	NM_002999	1.19933e-08	0.000188858	3.53388	3.53388	+3h up vs rest
39028	11754119_a_at	PLAU	plasminogen activator, urokinase	NM_001145031 /// NM_002658	1.8167e-07	0.00258244	3.52555	3.52555	+3h up vs rest
45249	11760340_at	CHRND	cholinergic receptor, nicotinic, delta	NM_000751	3.44438e-07	0.00655675	3.50748	3.50748	+3h up vs rest
21924	11737015_a_at	KCNQ4	potassium voltage-gated channel, KQT-like subfamily, member 4	NM_004700 /// NM_172163	2.40294e-06	2.13856e-05	3.50269	3.50269	+3h up vs rest
15782	11730873_a_at	RASSF5	Ras association (RalGDS/AF-6) domain family member 5	NM_182663 /// NM_182664 /// NM_182665	4.9035e-06	0.0120081	3.50232	3.50232	+3h up vs rest
5045	11720136_s_at	ATP13A3	ATPase type 13A3	NM_024524	1.50002e-05	0.00913378	3.47853	3.47853	+3h up vs rest
36228	11751319_x_at	EIF4A1	eukaryotic translation initiation factor 4A1	NM_001416	2.25766e-05	0.000307295	3.46378	3.46378	+3h up vs rest
14287	11729378_a_at	PFKFB2	6-phosphofructo-2-kinase/fructose-2,6-biphosphatase 2	NM_001018053 /// NM_006212	3.07861e-05	0.00143636	3.45611	3.45611	+3h up vs rest
41315	11756406_x_at	ADM	adrenomedullin	NM_001124	6.61843e-05	7.98836e-06	3.45061	3.45061	+3h up vs rest
2934	11718025_at	IL1R1	interleukin 1 receptor, type I	NM_000877	6.57675e-12	0.000296965	3.44652	3.44652	+3h up vs rest
3178	11718269_x_at	ANGPTL2	angiopoietin-like 2	NM_012098	8.94354e-11	5.93636e-07	3.4449	3.4449	+3h up vs rest
7321	11722412_s_at	SLC7A1	solute carrier family 7 (cationic amino acid transporter, y+ system), member 1	NM_003045	3.9578e-08	0.0017161	3.42677	3.42677	+3h up vs rest
1002	11716093_a_at	KLF6	Kruppel-like factor 6	NM_001160124 /// NM_001160125 /// NM_001300 /// NR_027653	2.35536e-07	5.47068e-05	3.41605	3.41605	+3h up vs rest
5319	11720410_s_at	CYP1B1	cytochrome P450, family 1, subfamily B, polypeptide 1	NM_000104	3.02613e-07	0.00128252	3.40409	3.40409	+3h up vs rest
600	11715691_s_at	ZFP36	zinc finger protein 36, C3H type, homolog (mouse)	NM_003407	3.27891e-07	0.00755098	3.40297	3.40297	+3h up vs rest
35326	11750417_a_at	PRG4	proteoglycan 4	NM_001127708 /// NM_001127709 /// NM_001127710 /// NM_005807	3.49721e-07	0.0492306	3.4022	3.4022	+3h up vs rest
2548	11717639_x_at	SDC4	syndecan 4	NM_002999	4.26525e-07	0.000385139	3.39872	3.39872	+3h up vs rest
666	11715757_a_at	RGS2	regulator of G-protein signaling 2, 24kDa	NM_002923	4.52631e-07	0.000234653	3.38391	3.38391	+3h up vs rest
2063	11717154_a_at	PLAU	plasminogen activator, urokinase	NM_001145031 /// NM_002658	2.10267e-06	0.000366842	3.36787	3.36787	+3h up vs rest
36227	11751318_s_at	EIF4A1	eukaryotic translation initiation factor 4A1	NM_001416	2.94988e-06	0.000310849	3.3643	3.3643	+3h up vs rest
29168	11744259_a_at	ATP1B3	ATPase, Na+/K+ transporting, beta 3 polypeptide	NM_001679	1.79695e-05	9.2494e-08	3.36268	3.36268	+3h up vs rest
1003	11716094_a_at	KLF6	Kruppel-like factor 6	NM_001160124 /// NM_001160125 /// NM_001300 /// NR_027653	0.000154837	0.000282636	3.3508	3.3508	+3h up vs rest
17067	11732158_a_at	ADAMTS1	ADAM metallopeptidase with thrombospondin type 1 motif, 1	NM_006988	5.82183e-12	5.20406e-05	3.34847	3.34847	+3h up vs rest
38767	11753858_a_at	SNHG12	small nucleolar RNA host gene 12 (non-protein coding)	NR_024127	1.86265e-09	3.76718e-05	3.3464	3.3464	+3h up vs rest
3280	11718371_s_at	NRBF2	nuclear receptor binding factor 2	NM_030759	2.70514e-09	0.00451798	3.32234	3.32234	+3h up vs rest
35099	11750190_x_at	CD44	CD44 molecule (Indian blood group)	NM_000610 /// NM_001001389 /// NM_001001390 /// NM_001001391 /// NM_001001392	6.62484e-09	0.00502201	3.31806	3.31806	+3h up vs rest
31175	11746266_a_at	CHRND	cholinergic receptor, nicotinic, delta	NM_000751	2.50703e-08	0.00317027	3.31694	3.31694	+3h up vs rest
39571	11754662_s_at	ADAMTS1	ADAM metallopeptidase with thrombospondin type 1 motif, 1	NM_006988	3.71895e-08	7.02279e-05	3.30858	3.30858	+3h up vs rest
24690	11739781_a_at	TGM2	transglutaminase 2 (C polypeptide, protein-glutamine-gamma-glutamyltransferase)	NM_004613 /// NM_198951	5.49034e-08	0.0130388	3.30689	3.30689	+3h up vs rest
31865	11746956_a_at	ABHD2	abhydrolase domain containing 2	NM_007011 /// NM_152924	1.36037e-07	8.70432e-08	3.30107	3.30107	+3h up vs rest
45951	11761042_at	MBP	Myelin basic protein	NM_001025081 /// NM_001025090 /// NM_001025092 /// NM_001025100 /// NM_001025101 /// NM	7.09029e-07	1.44464e-05	3.30095	3.30095	+3h up vs rest
27661	11742752_a_at	ETS2	v-ets erythroblastosis virus E26 oncogene homolog 2 (avian)	NM_005239	6.25833e-06	7.35398e-06	3.29107	3.29107	+3h up vs rest
23323	11738414_a_at	VEGFA	vascular endothelial growth factor A	NM_001025366 /// NM_001025367 /// NM_001025368 /// NM_001025369 /// NM_001025370 /// NM	7.36138e-06	0.000146516	3.28928	3.28928	+3h up vs rest
28020	11743111_s_at	NAMPT	nicotinamide phosphoribosyltransferase	NM_005746	9.61795e-06	0.00366689	3.28741	3.28741	+3h up vs rest
2166	11717257_s_at	PIM1	pim-1 oncogene	NM_002648	1.0859e-05	5.86276e-06	3.28692	3.28692	+3h up vs rest
21271	11736362_s_at	C13orf33	chromosome 13 open reading frame 33	NM_032849	3.3974e-05	0.000541626	3.27817	3.27817	+3h up vs rest
4149	11719240_at	PANX1	pannexin 1	NM_015368	0.000113152	0.0367589	3.25987	3.25987	+3h up vs rest
1704	11716795_s_at	IFI16	interferon, gamma-inducible protein 16	NM_005531	8.30448e-11	3.85195e-05	3.24626	3.24626	+3h up vs rest
7939	11723030_at	CRISPLD2	cysteine-rich secretory protein LCCL domain containing 2	NM_031476	1.35341e-10	1.02749e-05	3.23347	3.23347	+3h up vs rest
29167	11744258_a_at	ATP1B3	ATPase, Na+/K+ transporting, beta 3 polypeptide	NM_001679	1.5918e-10	8.09424e-07	3.23178	3.23178	+3h up vs rest
48080	11763171_at	FOSL2	FOS-like antigen 2	NM_005253	8.27353e-10	8.64778e-07	3.21574	3.21574	+3h up vs rest
27870	11742961_s_at	FAM43A	family with sequence similarity 43, member A	NM_153690	1.21439e-09	3.14069e-06	3.20601	3.20601	+3h up vs rest
34830	11749921_a_at	SDC4	syndecan 4	NM_002999	4.26474e-09	0.000292692	3.20398	3.20398	+3h up vs rest
36419	11751510_s_at	RARA	retinoic acid receptor, alpha	NM_000964 /// NM_001024809 /// NM_001145301 /// NM_001145302	1.00389e-08	5.83919e-07	3.20171	3.20171	+3h up vs rest
42952	11758043_s_at	IER2	immediate early response 2	NM_004907	2.59243e-08	0.000485202	3.19145	3.19145	+3h up vs rest
10281	11725372_x_at	VEGFA	vascular endothelial growth factor A	NM_001025366 /// NM_001025367 /// NM_001025368 /// NM_001025369 /// NM_001025370 /// NM	6.71815e-08	8.41266e-05	3.18938	3.18938	+3h up vs rest
22136	11737227_at	DYSFIP1	dysferlin interacting protein 1	NM_001007533	3.20725e-07	1.88628e-05	3.18713	3.18713	+3h up vs rest
4148	11719239_at	PANX1	pannexin 1	NM_015368	6.16903e-07	0.0142479	3.16616	3.16616	+3h up vs rest
5144	11720235_a_at	RHOBTB2	Rho-related BTB domain containing 2	NM_001160036 /// NM_001160037 /// NM_015178	6.90147e-07	4.26999e-06	3.1615	3.1615	+3h up vs rest
18093	11733184_a_at	OSMR	oncostatin M receptor	NM_001168355 /// NM_003999	2.01737e-06	0.00123364	3.1575	3.1575	+3h up vs rest
41862	11756953_a_at	IL1R1	interleukin 1 receptor, type I	NM_000877	3.81374e-05	0.000530592	3.1527	3.1527	+3h up vs rest
2921	11718012_at	IRS2	insulin receptor substrate 2	NM_003749	5.54914e-09	1.23714e-05	3.14728	3.14728	+3h up vs rest
1619	11716710_a_at	ADM	adrenomedullin	NM_001124	6.99456e-09	1.48326e-05	3.13856	3.13856	+3h up vs rest
20850	11735941_at	STH	saitohin	NM_001007532	2.09887e-08	0.00109001	3.13818	3.13818	+3h up vs rest
40213	11755304_a_at	LONRF3	LON peptidase N-terminal domain and ring finger 3	NM_001031855 /// NM_024778	1.17769e-07	3.27901e-05	3.13504	3.13504	+3h up vs rest
10280	11725371_s_at	VEGFA	vascular endothelial growth factor A	NM_001025366 /// NM_001025367 /// NM_001025368 /// NM_001025369 /// NM_001025370 /// NM	5.40907e-07	0.000439901	3.1315	3.1315	+3h up vs rest
26873	11741964_s_at	VEGFA	vascular endothelial growth factor A	NM_001025366 /// NM_001025367 /// NM_001025368 /// NM_001025369 /// NM_001025370 /// NM	6.04258e-07	0.000131582	3.13033	3.13033	+3h up vs rest
825	11715916_a_at	CD44	CD44 molecule (Indian blood group)	NM_000610 /// NM_001001389 /// NM_001001390 /// NM_001001391 /// NM_001001392	1.47098e-06	0.00882306	3.12361	3.12361	+3h up vs rest
5467	11720558_a_at	GEM	GTP binding protein overexpressed in skeletal muscle	NM_005261 /// NM_181702	1.73235e-06	0.000963596	3.11835	3.11835	+3h up vs rest
28029	11743120_s_at	EIF4A1	eukaryotic translation initiation factor 4A1	NM_001416	1.76485e-05	0.000478404	3.11227	3.11227	+3h up vs rest
31765	11746856_a_at	SERPINE1	serpin peptidase inhibitor, clade E (nexin, plasminogen activator inhibitor type 1), me	NM_000602 /// NM_001165413	1.78873e-05	0.0346723	3.11175	3.11175	+3h up vs rest
47819	11762910_x_at	RUNX1	runt-related transcription factor 1	NM_001001890 /// NM_001122607 /// NM_001754	2.1661e-05	0.00752969	3.05867	3.05867	+3h up vs rest
35094	11750185_a_at	FLJ36031	hypothetical protein FLJ36031	NM_175884	0.000105424	0.0074554	3.0501	3.0501	+3h up vs rest
5852	11720943_a_at	RGS16	regulator of G-protein signaling 16	NM_002928	9.23128e-09	0.0111318	3.03994	3.03994	+3h up vs rest
19856	11734947_a_at	FGF7	fibroblast growth factor 7 (keratinocyte growth factor)	NM_002009	1.03482e-07	0.00964462	3.03566	3.03566	+3h up vs rest
27727	11742818_a_at	PLAUR	plasminogen activator, urokinase receptor	NM_001005376 /// NM_001005377 /// NM_002659	1.57882e-07	0.00271619	3.02978	3.02978	+3h up vs rest
10279	11725370_s_at	VEGFA	vascular endothelial growth factor A	NM_001025366 /// NM_001025367 /// NM_001025368 /// NM_001025369 /// NM_001025370 /// NM	2.90569e-07	0.000167776	3.02966	3.02966	+3h up vs rest
3958	11719049_a_at	RASSF5	Ras association (RalGDS/AF-6) domain family member 5	NM_182663 /// NM_182664 /// NM_182665	3.76975e-07	0.0200285	3.02055	3.02055	+3h up vs rest
2922	11718013_at	IRS2	insulin receptor substrate 2	NM_003749	1.51712e-06	0.000118954	3.01479	3.01479	+3h up vs rest
2641	11717732_s_at	PFKFB3	6-phosphofructo-2-kinase/fructose-2,6-biphosphatase 3	NM_001145443 /// NM_004566	3.69819e-06	0.00206116	3.01456	3.01456	+3h up vs rest
14233	11729324_s_at	ASB5	ankyrin repeat and SOCS box-containing 5	NM_080874	5.24835e-06	0.000275695	2.99249	2.99249	+3h up vs rest
26874	11741965_x_at	VEGFA	vascular endothelial growth factor A	NM_001025366 /// NM_001025367 /// NM_001025368 /// NM_001025369 /// NM_001025370 /// NM	1.5168e-05	0.000328959	2.98262	2.98262	+3h up vs rest
4088	11719179_a_at	PVR	poliovirus receptor	NM_001135768 /// NM_001135769 /// NM_001135770 /// NM_006505	2.15668e-05	0.00660596	2.97566	2.97566	+3h up vs rest
4589	11719680_x_at	TNFRSF10B	tumor necrosis factor receptor superfamily, member 10b	NM_003842 /// NM_147187 /// NR_027140	2.40006e-05	1.77994e-05	2.97359	2.97359	+3h up vs rest
4252	11719343_x_at	ATF3	activating transcription factor 3	NM_001030287 /// NM_001040619 /// NM_001674 /// NM_004024	2.83998e-05	0.0133447	2.97239	2.97239	+3h up vs rest
13588	11728679_a_at	CD163	CD163 molecule	NM_004244 /// NM_203416	3.50501e-05	0.00879971	2.96715	2.96715	+3h up vs rest
4517	11719608_a_at	BCAR3	breast cancer anti-estrogen resistance 3	NM_003567	5.70448e-05	0.000988402	2.95438	2.95438	+3h up vs rest
14232	11729323_a_at	ASB5	ankyrin repeat and SOCS box-containing 5	NM_080874	2.01878e-09	0.000146054	2.94152	2.94152	+3h up vs rest
35095	11750186_a_at	ALDH1A3	aldehyde dehydrogenase 1 family, member A3	NM_000693	5.82685e-09	0.00105481	2.94126	2.94126	+3h up vs rest
48219	11763310_at	MIR21	microRNA 21	NR_029493	1.39523e-08	0.00204636	2.93829	2.93829	+3h up vs rest
35502	11750593_a_at	TGM2	transglutaminase 2 (C polypeptide, protein-glutamine-gamma-glutamyltransferase)	NM_004613 /// NM_198951	3.21447e-08	0.0317354	2.93605	2.93605	+3h up vs rest
13738	11728829_at	INHBB	inhibin, beta B	NM_002193	6.92572e-08	0.00269779	2.93589	2.93589	+3h up vs rest
5320	11720411_s_at	CYP1B1	cytochrome P450, family 1, subfamily B, polypeptide 1	NM_000104	1.34998e-07	0.000811016	2.93339	2.93339	+3h up vs rest
34557	11749648_a_at	HIF1A	hypoxia inducible factor 1, alpha subunit (basic helix-loop-helix transcription factor)	NM_001530 /// NM_181054	3.30169e-07	0.0002979	2.92321	2.92321	+3h up vs rest
23969	11739060_s_at	SLC7A5	solute carrier family 7 (cationic amino acid transporter, y+ system), member 5	NM_003486	4.66956e-07	4.63383e-05	2.91939	2.91939	+3h up vs rest
32137	11747228_x_at	ATP1A1	ATPase, Na+/K+ transporting, alpha 1 polypeptide	NM_000701 /// NM_001001586 /// NM_001160233 /// NM_001160234	5.33074e-07	0.0039252	2.91575	2.91575	+3h up vs rest
35222	11750313_x_at	VEGFA	vascular endothelial growth factor A	NM_001025366 /// NM_001025367 /// NM_001025368 /// NM_001025369 /// NM_001025370 /// NM	5.4902e-07	0.000709872	2.9096	2.9096	+3h up vs rest
704	11715795_at	MANF	mesencephalic astrocyte-derived neurotrophic factor	NM_006010	6.10064e-07	0.00439899	2.90815	2.90815	+3h up vs rest
39303	11754394_a_at	SYNJ2	synaptojanin 2	NM_001178088 /// NM_003898	9.91624e-07	8.57842e-05	2.9	2.9	+3h up vs rest
4662	11719753_a_at	ADAMTS9	ADAM metallopeptidase with thrombospondin type 1 motif, 9	NM_182920	1.16683e-06	2.40106e-05	2.89754	2.89754	+3h up vs rest
39392	11754483_a_at	C6orf145	chromosome 6 open reading frame 145	NM_183373	1.23433e-06	1.2916e-05	2.89326	2.89326	+3h up vs rest
3540	11718631_at	SERTAD1	SERTA domain containing 1	NM_013376	1.29365e-06	0.00087624	2.88886	2.88886	+3h up vs rest
27121	11742212_a_at	VEGFA	vascular endothelial growth factor A	NM_001025366 /// NM_001025367 /// NM_001025368 /// NM_001025369 /// NM_001025370 /// NM	1.65876e-06	0.00039452	2.88777	2.88777	+3h up vs rest
17177	11732268_a_at	KBTBD5	kelch repeat and BTB (POZ) domain containing 5	NM_152393	3.5275e-06	0.000481407	2.88715	2.88715	+3h up vs rest
39839	11754930_x_at	ATP1A1	ATPase, Na+/K+ transporting, alpha 1 polypeptide	NM_000701 /// NM_001001586 /// NM_001160233 /// NM_001160234	3.64596e-06	0.00282751	2.87893	2.87893	+3h up vs rest
40654	11755745_x_at	VEGFA	vascular endothelial growth factor A	NM_001025366 /// NM_001025367 /// NM_001025368 /// NM_001025369 /// NM_001025370 /// NM	5.20151e-06	0.00043501	2.8764	2.8764	+3h up vs rest
29231	11744322_at	ABLIM2	actin binding LIM protein family, member 2	NM_001130083 /// NM_001130084 /// NM_001130085 /// NM_001130086 /// NM_001130087 /// NM	5.52257e-06	0.000848068	2.87571	2.87571	+3h up vs rest
49085	11764176_at	---	---	---	6.4217e-06	0.00323248	2.87431	2.87431	+3h up vs rest
39730	11754821_s_at	SLC38A1	solute carrier family 38, member 1	NM_001077484 /// NM_030674	8.09337e-06	0.00199864	2.86195	2.86195	+3h up vs rest
19909	11735000_at	SIPA1L3	signal-induced proliferation-associated 1 like 3	NM_015073	9.30945e-06	0.000444985	2.85491	2.85491	+3h up vs rest
43446	11758537_s_at	TRIM25	tripartite motif-containing 25	NM_005082	9.55646e-05	6.11268e-06	2.85277	2.85277	+3h up vs rest
35098	11750189_s_at	CD44	CD44 molecule (Indian blood group)	NM_000610 /// NM_001001389 /// NM_001001390 /// NM_001001391 /// NM_001001392	1.67921e-09	0.0100721	2.84788	2.84788	+3h up vs rest
25847	11740938_a_at	TGIF1	TGFB-induced factor homeobox 1	NM_003244 /// NM_170695 /// NM_173207 /// NM_173208 /// NM_173209 /// NM_173210 /// NM_	2.16144e-09	0.00231266	2.83958	2.83958	+3h up vs rest
4807	11719898_s_at	HBEGF	heparin-binding EGF-like growth factor	NM_001945	3.40686e-08	0.00194379	2.83543	2.83543	+3h up vs rest
15781	11730872_x_at	RASSF5	Ras association (RalGDS/AF-6) domain family member 5	NM_182663 /// NM_182664 /// NM_182665	1.59636e-07	0.0198892	2.82901	2.82901	+3h up vs rest
33220	11748311_s_at	VCAN	versican	NM_001126336 /// NM_001164097 /// NM_001164098 /// NM_004385	3.41785e-07	0.00246194	2.82643	2.82643	+3h up vs rest
11637	11726728_a_at	OBFC2A	oligonucleotide/oligosaccharide-binding fold containing 2A	NM_001031716 /// NR_024415	4.37727e-07	5.5008e-06	2.82344	2.82344	+3h up vs rest
12261	11727352_x_at	RARA	retinoic acid receptor, alpha	NM_000964 /// NM_001024809 /// NM_001145301 /// NM_001145302	4.59964e-07	0.000168145	2.82212	2.82212	+3h up vs rest
31981	11747072_s_at	TUBB6	tubulin, beta 6	NM_032525	5.10957e-07	0.000452748	2.81945	2.81945	+3h up vs rest
1928	11717019_x_at	ATP1A1	ATPase, Na+/K+ transporting, alpha 1 polypeptide	NM_000701 /// NM_001001586 /// NM_001160233 /// NM_001160234	5.60491e-07	0.00731481	2.81753	2.81753	+3h up vs rest
37680	11752771_a_at	CHST15	carbohydrate (N-acetylgalactosamine 4-sulfate 6-O) sulfotransferase 15	NM_015892	6.71426e-07	0.00030607	2.81205	2.81205	+3h up vs rest
13670	11728761_a_at	RUNX1	runt-related transcription factor 1	NM_001001890 /// NM_001122607 /// NM_001754	7.74146e-07	0.0196962	2.80988	2.80988	+3h up vs rest
2009	11717100_a_at	SLC38A1	solute carrier family 38, member 1	NM_001077484 /// NM_030674	8.05607e-07	0.00104059	2.80417	2.80417	+3h up vs rest
841	11715932_s_at	TUBB6	tubulin, beta 6	NM_032525	1.63204e-06	0.000600064	2.80178	2.80178	+3h up vs rest
43078	11758169_s_at	HSPA5	heat shock 70kDa protein 5 (glucose-regulated protein, 78kDa)	NM_005347	1.9242e-06	0.00418969	2.80173	2.80173	+3h up vs rest
17909	11733000_at	ICAM1	intercellular adhesion molecule 1	NM_000201	3.39818e-06	0.00118883	2.79692	2.79692	+3h up vs rest
36262	11751353_a_at	RRAGC	Ras-related GTP binding C	NM_022157	4.22682e-06	4.81525e-05	2.79493	2.79493	+3h up vs rest
38336	11753427_a_at	RND3	Rho family GTPase 3	NM_005168	4.61292e-06	0.000389991	2.78992	2.78992	+3h up vs rest
40520	11755611_a_at	PFKFB3	6-phosphofructo-2-kinase/fructose-2,6-biphosphatase 3	NM_001145443 /// NM_004566	8.26356e-06	0.00570482	2.78992	2.78992	+3h up vs rest
626	11715717_s_at	MSN	moesin	NM_002444	8.74385e-06	0.000373788	2.77904	2.77904	+3h up vs rest
33536	11748627_x_at	UGDH	UDP-glucose 6-dehydrogenase	NM_001184700 /// NM_001184701 /// NM_003359	1.25978e-05	0.0039835	2.77507	2.77507	+3h up vs rest
4938	11720029_a_at	LDLR	low density lipoprotein receptor	NM_000527	1.72239e-05	0.00051954	2.77196	2.77196	+3h up vs rest
19870	11734961_a_at	SYNJ2	synaptojanin 2	NM_001178088 /// NM_003898	1.91071e-05	0.000422733	2.77073	2.77073	+3h up vs rest
6452	11721543_a_at	CSRNP1	cysteine-serine-rich nuclear protein 1	NM_033027	2.51908e-05	0.000583906	2.76284	2.76284	+3h up vs rest
31614	11746705_a_at	RGS16	regulator of G-protein signaling 16	NM_002928	5.58512e-05	0.00794522	2.75247	2.75247	+3h up vs rest
3307	11718398_a_at	TGM2	transglutaminase 2 (C polypeptide, protein-glutamine-gamma-glutamyltransferase)	NM_004613 /// NM_198951	5.64817e-05	0.0361689	2.75076	2.75076	+3h up vs rest
12692	11727783_s_at	LOC643634 /// TPM4	similar to tropomyosin 4 /// tropomyosin 4	NM_001145160 /// NM_003290 /// XR_016808 /// XR_019021 /// XR_039579	0.000110882	6.45529e-06	2.75032	2.75032	+3h up vs rest
41374	11756465_s_at	RND3	Rho family GTPase 3	NM_005168	5.55207e-10	0.000251777	2.74853	2.74853	+3h up vs rest
43084	11758175_s_at	SLC36A1	solute carrier family 36 (proton/amino acid symporter), member 1	NM_078483	1.89038e-09	0.000571246	2.74518	2.74518	+3h up vs rest
19908	11734999_at	SIPA1L3	signal-induced proliferation-associated 1 like 3	NM_015073	2.44166e-09	0.00073524	2.74397	2.74397	+3h up vs rest
2064	11717155_a_at	NME1 /// NME1-NME2	non-metastatic cells 1, protein (NM23A) expressed in /// NME1-NME2 readthrough	NM_000269 /// NM_001018136 /// NM_198175	7.10414e-09	0.0151513	2.74183	2.74183	+3h up vs rest
8031	11723122_at	TRPM7	transient receptor potential cation channel, subfamily M, member 7	NM_017672	1.5857e-08	1.48974e-05	2.73895	2.73895	+3h up vs rest
826	11715917_a_at	CD44	CD44 molecule (Indian blood group)	NM_000610 /// NM_001001389 /// NM_001001390 /// NM_001001391 /// NM_001001392	4.10004e-08	0.0347123	2.73096	2.73096	+3h up vs rest
41132	11756223_s_at	DDX21	DEAD (Asp-Glu-Ala-Asp) box polypeptide 21	NM_004728	1.8491e-07	0.00386529	2.7308	2.7308	+3h up vs rest
33621	11748712_a_at	PPRC1	peroxisome proliferator-activated receptor gamma, coactivator-related 1	NM_015062	2.36833e-07	0.000234966	2.72696	2.72696	+3h up vs rest
3437	11718528_a_at	TOR3A	torsin family 3, member A	NM_022371	2.46148e-07	2.67404e-05	2.72344	2.72344	+3h up vs rest
24420	11739511_a_at	SNED1	sushi, nidogen and EGF-like domains 1	NM_001080437	2.60096e-07	6.94607e-06	2.72289	2.72289	+3h up vs rest
36476	11751567_a_at	EGR3	early growth response 3	NM_004430	3.61625e-07	0.00209834	2.72217	2.72217	+3h up vs rest
824	11715915_a_at	CD44	CD44 molecule (Indian blood group)	NM_000610 /// NM_001001389 /// NM_001001390 /// NM_001001391 /// NM_001001392	7.52583e-07	0.00748557	2.72153	2.72153	+3h up vs rest
1238	11716329_s_at	GJA1	gap junction protein, alpha 1, 43kDa	NM_000165	8.15921e-07	0.000319057	2.71621	2.71621	+3h up vs rest
1927	11717018_a_at	ATP1A1	ATPase, Na+/K+ transporting, alpha 1 polypeptide	NM_000701 /// NM_001001586 /// NM_001160233 /// NM_001160234	1.01704e-06	0.0031813	2.71576	2.71576	+3h up vs rest
8026	11723117_a_at	PCNT	pericentrin	NM_006031	1.03936e-06	5.87209e-06	2.71437	2.71437	+3h up vs rest
28820	11743911_a_at	PLSCR1	phospholipid scramblase 1	NM_021105	1.36592e-06	0.000605859	2.70939	2.70939	+3h up vs rest
41579	11756670_x_at	TUBA1C	tubulin, alpha 1c	NM_032704	2.00249e-06	0.0140277	2.70767	2.70767	+3h up vs rest
1246	11716337_s_at	INSIG1	insulin induced gene 1	NM_005542 /// NM_198336 /// NM_198337	2.29969e-06	0.00389269	2.70293	2.70293	+3h up vs rest
29198	11744289_a_at	JMJD6	jumonji domain containing 6	NM_001081461 /// NM_015167	2.70609e-06	0.000191394	2.69768	2.69768	+3h up vs rest
2010	11717101_a_at	SLC38A1	solute carrier family 38, member 1	NM_001077484 /// NM_030674	2.95968e-06	0.00122768	2.69477	2.69477	+3h up vs rest
22754	11737845_x_at	FAM102A	family with sequence similarity 102, member A	NM_001035254 /// NM_203305	3.77368e-06	0.000241205	2.69041	2.69041	+3h up vs rest
37601	11752692_x_at	NRBF2	nuclear receptor binding factor 2	NM_030759	6.29341e-06	0.0170856	2.68914	2.68914	+3h up vs rest
4307	11719398_s_at	RRAGC	Ras-related GTP binding C	NM_022157	7.92134e-06	2.24768e-06	2.68881	2.68881	+3h up vs rest
43191	11758282_s_at	TUBA1C	tubulin, alpha 1c	NM_032704	8.01005e-06	0.0125323	2.68818	2.68818	+3h up vs rest
35010	11750101_a_at	ALDH1A3	aldehyde dehydrogenase 1 family, member A3	NM_000693	1.77512e-05	0.00861111	2.68738	2.68738	+3h up vs rest
14028	11729119_a_at	HSPA1A /// HSPA1B	heat shock 70kDa protein 1A /// heat shock 70kDa protein 1B	NM_005345 /// NM_005346	2.09605e-05	0.000721584	2.6867	2.6867	+3h up vs rest
32731	11747822_a_at	KLHL21	kelch-like 21 (Drosophila)	NM_014851	2.31558e-05	5.56609e-05	2.67831	2.67831	+3h up vs rest
6889	11721980_a_at	SLC36A1	solute carrier family 36 (proton/amino acid symporter), member 1	NM_078483	3.23397e-05	0.00139204	2.67639	2.67639	+3h up vs rest
24526	11739617_x_at	CD44	CD44 molecule (Indian blood group)	NM_000610 /// NM_001001389 /// NM_001001390 /// NM_001001391 /// NM_001001392	3.70787e-05	0.0180518	2.66539	2.66539	+3h up vs rest
11636	11726727_a_at	OBFC2A	oligonucleotide/oligosaccharide-binding fold containing 2A	NM_001031716 /// NR_024415	4.09991e-05	0.0009072	2.66342	2.66342	+3h up vs rest
11468	11726559_s_at	LCP1	lymphocyte cytosolic protein 1 (L-plastin)	NM_002298	4.70908e-05	0.0093365	2.6562	2.6562	+3h up vs rest
39538	11754629_s_at	LOC440459 /// SLC16A6	solute carrier family 16, member 6 pseudogene /// solute carrier family 16, member 6 (m	NM_001174166 /// NM_004694 /// XR_017116 /// XR_019054 /// XR_039646	5.04333e-05	0.00171762	2.65503	2.65503	+3h up vs rest
9107	11724198_a_at	STC1	stanniocalcin 1	NM_003155	0.000105835	0.00160155	2.65112	2.65112	+3h up vs rest
16509	11731600_a_at	FOSL2	FOS-like antigen 2	NM_005253	2.7545e-09	7.39653e-06	2.64982	2.64982	+3h up vs rest
36988	11752079_x_at	ADAMTS4	ADAM metallopeptidase with thrombospondin type 1 motif, 4	NM_005099	8.58218e-09	0.00683795	2.64029	2.64029	+3h up vs rest
40890	11755981_a_at	HBEGF	heparin-binding EGF-like growth factor	NM_001945	1.36788e-08	0.00379842	2.63161	2.63161	+3h up vs rest
2012	11717103_s_at	SLC38A1	solute carrier family 38, member 1	NM_001077484 /// NM_030674	5.00862e-08	0.00368568	2.63146	2.63146	+3h up vs rest
6297	11721388_a_at	P2RX5	purinergic receptor P2X, ligand-gated ion channel, 5	NM_002561 /// NM_175080 /// NM_175081	5.06675e-08	0.0192451	2.63049	2.63049	+3h up vs rest
36076	11751167_a_at	P2RX5	purinergic receptor P2X, ligand-gated ion channel, 5	NM_002561 /// NM_175080 /// NM_175081	9.44209e-08	0.00901856	2.6273	2.6273	+3h up vs rest
11294	11726385_a_at	MT1X	metallothionein 1X	NM_005952	9.82993e-08	0.000320583	2.62728	2.62728	+3h up vs rest
18973	11734064_a_at	AMPD3	adenosine monophosphate deaminase 3	NM_000480 /// NM_001025389 /// NM_001025390 /// NM_001172430 /// NM_001172431	2.89408e-07	0.0171521	2.62494	2.62494	+3h up vs rest
43247	11758338_s_at	CRISPLD2	cysteine-rich secretory protein LCCL domain containing 2	NM_031476	3.64695e-07	2.3668e-05	2.62021	2.62021	+3h up vs rest
41870	11756961_a_at	HYOU1	hypoxia up-regulated 1	NM_001130991 /// NM_006389	5.85228e-07	0.0142197	2.62016	2.62016	+3h up vs rest
19977	11735068_a_at	CES3	carboxylesterase 3	NM_024922	8.4578e-07	0.000275687	2.61266	2.61266	+3h up vs rest
39093	11754184_a_at	ALDH1A3	aldehyde dehydrogenase 1 family, member A3	NM_000693	1.05719e-06	0.000464877	2.60783	2.60783	+3h up vs rest
38200	11753291_a_at	CD44	CD44 molecule (Indian blood group)	NM_000610 /// NM_001001389 /// NM_001001390 /// NM_001001391 /// NM_001001392	2.278e-06	0.00993938	2.60681	2.60681	+3h up vs rest
11634	11726725_a_at	OBFC2A	oligonucleotide/oligosaccharide-binding fold containing 2A	NM_001031716 /// NR_024415	3.66818e-06	0.00260474	2.60241	2.60241	+3h up vs rest
14630	11729721_s_at	LILRB3	leukocyte immunoglobulin-like receptor, subfamily B (with TM and ITIM domains), member	NM_001081450 /// NM_006864	4.97853e-06	0.00918523	2.59984	2.59984	+3h up vs rest
37465	11752556_a_at	OSMR	oncostatin M receptor	NM_001168355 /// NM_003999	7.41452e-06	0.000624154	2.59726	2.59726	+3h up vs rest
37575	11752666_a_at	B3GNT5	UDP-GlcNAc:betaGal beta-1,3-N-acetylglucosaminyltransferase 5	NM_032047	7.54512e-06	0.000114094	2.59681	2.59681	+3h up vs rest
36196	11751287_a_at	MMP19	matrix metallopeptidase 19	NM_002429	7.75253e-06	0.0417257	2.59535	2.59535	+3h up vs rest
38308	11753399_x_at	ANXA2	annexin A2	NM_001002857 /// NM_001002858 /// NM_001136015 /// NM_004039	1.27474e-05	0.0235298	2.59486	2.59486	+3h up vs rest
22761	11737852_s_at	KIAA1949	KIAA1949	NM_001134870 /// NM_133471	1.47933e-05	0.000745647	2.59472	2.59472	+3h up vs rest
21270	11736361_at	C13orf33	chromosome 13 open reading frame 33	NM_032849	1.57865e-05	0.00373507	2.58726	2.58726	+3h up vs rest
27100	11742191_a_at	RUNX1	runt-related transcription factor 1	NM_001001890 /// NM_001122607 /// NM_001754	2.22164e-05	0.0321032	2.58588	2.58588	+3h up vs rest
25789	11740880_x_at	ANXA2	annexin A2	NM_001002857 /// NM_001002858 /// NM_001136015 /// NM_004039	2.27422e-05	0.0147965	2.57934	2.57934	+3h up vs rest
29118	11744209_s_at	SERPINH1	serpin peptidase inhibitor, clade H (heat shock protein 47), member 1, (collagen bindin	NM_001235	2.47757e-05	0.000111212	2.57333	2.57333	+3h up vs rest
9811	11724902_a_at	MAP3K14	mitogen-activated protein kinase kinase kinase 14	NM_003954	3.7924e-05	6.61756e-05	2.57177	2.57177	+3h up vs rest
12691	11727782_a_at	TPM4	tropomyosin 4	NM_001145160 /// NM_003290	3.80025e-05	6.57854e-05	2.56736	2.56736	+3h up vs rest
7810	11722901_a_at	RARA	retinoic acid receptor, alpha	NM_000964 /// NM_001024809 /// NM_001145301 /// NM_001145302	3.98534e-05	1.70522e-05	2.56474	2.56474	+3h up vs rest
26952	11742043_a_at	CD44	CD44 molecule (Indian blood group)	NM_000610 /// NM_001001389 /// NM_001001390 /// NM_001001391 /// NM_001001392	4.73458e-05	0.0142126	2.56153	2.56153	+3h up vs rest
6888	11721979_at	SLC36A1	solute carrier family 36 (proton/amino acid symporter), member 1	NM_078483	5.42501e-05	0.00138241	2.55609	2.55609	+3h up vs rest
3281	11718372_x_at	NRBF2	nuclear receptor binding factor 2	NM_030759	6.84933e-05	0.00576165	2.55436	2.55436	+3h up vs rest
19972	11735063_a_at	ITGB3	integrin, beta 3 (platelet glycoprotein IIIa, antigen CD61)	NM_000212	9.69407e-05	0.00205401	2.55296	2.55296	+3h up vs rest
3279	11718370_a_at	NRBF2	nuclear receptor binding factor 2	NM_030759	0.000129662	0.00651394	2.55105	2.55105	+3h up vs rest
29836	11744927_x_at	NHEDC2	Na+/H+ exchanger domain containing 2	NM_178833	9.98745e-13	0.00113465	2.54264	2.54264	+3h up vs rest
15616	11730707_a_at	VGLL2	vestigial like 2 (Drosophila)	NM_153453 /// NM_182645	2.39481e-12	3.8995e-07	2.53865	2.53865	+3h up vs rest
6364	11721455_s_at	SERPINA1	serpin peptidase inhibitor, clade A (alpha-1 antiproteinase, antitrypsin), member 1	NM_000295 /// NM_001002235 /// NM_001002236 /// NM_001127700 /// NM_001127701 /// NM_00	4.56713e-11	0.0123064	2.53845	2.53845	+3h up vs rest
27619	11742710_a_at	SRGN	serglycin	NM_002727	9.18862e-10	0.00450099	2.53562	2.53562	+3h up vs rest
35169	11750260_a_at	SYNJ2	synaptojanin 2	NM_001178088 /// NM_003898	4.18068e-09	0.0037725	2.53052	2.53052	+3h up vs rest
14650	11729741_x_at	CD68	CD68 molecule	NM_001040059 /// NM_001251	7.51987e-09	0.0141454	2.53045	2.53045	+3h up vs rest
38201	11753292_x_at	CD44	CD44 molecule (Indian blood group)	NM_000610 /// NM_001001389 /// NM_001001390 /// NM_001001391 /// NM_001001392	1.41698e-08	0.0111614	2.53023	2.53023	+3h up vs rest
33073	11748164_a_at	VCAN	versican	NM_001126336 /// NM_001164097 /// NM_001164098 /// NM_004385	1.07254e-07	0.0132481	2.53007	2.53007	+3h up vs rest
41080	11756171_a_at	PFKFB2	6-phosphofructo-2-kinase/fructose-2,6-biphosphatase 2	NM_001018053 /// NM_006212	4.96803e-07	0.00112876	2.52739	2.52739	+3h up vs rest
33309	11748400_s_at	LOC643634 /// TPM4	similar to tropomyosin 4 /// tropomyosin 4	NM_001145160 /// NM_003290 /// XR_016808 /// XR_019021 /// XR_039579	6.49633e-07	1.55374e-05	2.52733	2.52733	+3h up vs rest
1004	11716095_s_at	KLF6	Kruppel-like factor 6	NM_001160124 /// NM_001160125 /// NM_001300 /// NR_027653	8.57157e-07	0.00195092	2.5254	2.5254	+3h up vs rest
371	11715462_x_at	LYZ	lysozyme	NM_000239	1.24039e-06	0.0318619	2.52316	2.52316	+3h up vs rest
38973	11754064_x_at	ANXA2	annexin A2	NM_001002857 /// NM_001002858 /// NM_001136015 /// NM_004039	1.33576e-06	0.0192996	2.51772	2.51772	+3h up vs rest
5277	11720368_a_at	TMEM2	transmembrane protein 2	NM_001135820 /// NM_013390	1.68597e-06	0.000630604	2.51648	2.51648	+3h up vs rest
11972	11727063_a_at	UCK2	uridine-cytidine kinase 2	NM_012474	1.81281e-06	0.0251531	2.51507	2.51507	+3h up vs rest
14029	11729120_x_at	HSPA1B	heat shock 70kDa protein 1B	NM_005346	1.82702e-06	0.00084979	2.51399	2.51399	+3h up vs rest
29525	11744616_a_at	SLC19A2	solute carrier family 19 (thiamine transporter), member 2	NM_006996	2.30576e-06	0.00143131	2.51197	2.51197	+3h up vs rest
39280	11754371_a_at	FAM102A	family with sequence similarity 102, member A	NM_001035254 /// NM_203305	2.38851e-06	0.000122116	2.50579	2.50579	+3h up vs rest
45202	11760293_at	SOD2	superoxide dismutase 2, mitochondrial	NM_000636 /// NM_001024465 /// NM_001024466	3.11239e-06	0.000897135	2.50516	2.50516	+3h up vs rest
840	11715931_s_at	SGK1	serum/glucocorticoid regulated kinase 1	NM_001143676 /// NM_001143677 /// NM_001143678 /// NM_005627	3.4188e-06	0.0074224	2.49363	2.49363	+3h up vs rest
980	11716071_s_at	PIM3	pim-3 oncogene	NM_001001852	5.47824e-06	1.99283e-08	2.49224	2.49224	+3h up vs rest
15529	11730620_a_at	IP6K3	inositol hexakisphosphate kinase 3	NM_001142883 /// NM_054111	7.65229e-06	0.00106644	2.49132	2.49132	+3h up vs rest
29234	11744325_a_at	FAM40B	family with sequence similarity 40, member B	NM_001134336 /// NM_020704	9.56296e-06	0.000413887	2.4892	2.4892	+3h up vs rest
27117	11742208_a_at	VCAN	versican	NM_001126336 /// NM_001164097 /// NM_001164098 /// NM_004385	1.34318e-05	0.00603674	2.48898	2.48898	+3h up vs rest
33310	11748401_x_at	TPM4	tropomyosin 4	NM_001145160 /// NM_003290	1.75393e-05	3.38289e-06	2.48432	2.48432	+3h up vs rest
11185	11726276_at	SNN	stannin	NM_003498	1.85767e-05	4.08971e-08	2.48379	2.48379	+3h up vs rest
6211	11721302_a_at	CLEC2B	C-type lectin domain family 2, member B	NM_005127	2.8522e-05	0.00775165	2.48264	2.48264	+3h up vs rest
21386	11736477_a_at	ELL2	elongation factor, RNA polymerase II, 2	NM_012081	3.16539e-05	0.00281083	2.47663	2.47663	+3h up vs rest
17982	11733073_a_at	DDX21	DEAD (Asp-Glu-Ala-Asp) box polypeptide 21	NM_004728	3.46855e-05	0.0188805	2.46939	2.46939	+3h up vs rest
22962	11738053_x_at	PLAUR	plasminogen activator, urokinase receptor	NM_001005376 /// NM_001005377 /// NM_002659	3.54592e-05	0.0140555	2.46698	2.46698	+3h up vs rest
27420	11742511_a_at	IL4R	interleukin 4 receptor	NM_000418 /// NM_001008699	3.72697e-05	0.000505952	2.4662	2.4662	+3h up vs rest
13183	11728274_a_at	PMP22	peripheral myelin protein 22	NM_000304 /// NM_153321 /// NM_153322	3.76856e-05	0.00139219	2.46375	2.46375	+3h up vs rest
26428	11741519_s_at	CD14	CD14 molecule	NM_000591 /// NM_001040021 /// NM_001174104 /// NM_001174105	4.92626e-05	0.017739	2.4593	2.4593	+3h up vs rest
25788	11740879_s_at	ANXA2	annexin A2	NM_001002857 /// NM_001002858 /// NM_001136015 /// NM_004039	5.29065e-05	0.013479	2.4565	2.4565	+3h up vs rest
21145	11736236_s_at	RARA	retinoic acid receptor, alpha	NM_000964 /// NM_001024809 /// NM_001145301 /// NM_001145302	5.44844e-05	2.41727e-05	2.45381	2.45381	+3h up vs rest
21144	11736235_x_at	RARA	retinoic acid receptor, alpha	NM_000964 /// NM_001024809 /// NM_001145301 /// NM_001145302	7.3955e-05	1.02137e-05	2.45239	2.45239	+3h up vs rest
1859	11716950_s_at	SRXN1	sulfiredoxin 1 homolog (S. cerevisiae)	NM_080725	9.60788e-05	0.00179752	2.45179	2.45179	+3h up vs rest
37854	11752945_a_at	SLC36A1	solute carrier family 36 (proton/amino acid symporter), member 1	NM_078483	4.8097e-13	0.00155353	2.44838	2.44838	+3h up vs rest
11332	11726423_a_at	SCN3B	sodium channel, voltage-gated, type III, beta	NM_001040151 /// NM_018400	3.38185e-11	0.00260033	2.44313	2.44313	+3h up vs rest
33538	11748629_a_at	IFRD1	interferon-related developmental regulator 1	NM_001007245 /// NM_001550	1.16336e-10	2.301e-05	2.44228	2.44228	+3h up vs rest
27945	11743036_s_at	SAT1	spermidine/spermine N1-acetyltransferase 1	NM_002970 /// NR_027783	1.50707e-10	0.00199183	2.44108	2.44108	+3h up vs rest
3309	11718400_a_at	PNP	purine nucleoside phosphorylase	NM_000270	3.31782e-09	0.0231215	2.4338	2.4338	+3h up vs rest
28019	11743110_at	NAMPT	nicotinamide phosphoribosyltransferase	NM_005746	4.78168e-09	0.0144805	2.43135	2.43135	+3h up vs rest
1653	11716744_x_at	TJP2	tight junction protein 2 (zona occludens 2)	NM_001170414 /// NM_001170415 /// NM_001170416 /// NM_001170630 /// NM_004817 /// NM_20	8.70431e-09	0.00264034	2.42953	2.42953	+3h up vs rest
32835	11747926_s_at	IFI16	interferon, gamma-inducible protein 16	NM_005531	9.61941e-09	1.10927e-05	2.42574	2.42574	+3h up vs rest
30078	11745169_a_at	DIAPH1	diaphanous homolog 1 (Drosophila)	NM_001079812 /// NM_005219	1.03856e-08	0.0031597	2.42501	2.42501	+3h up vs rest
42692	11757783_s_at	VCAN	versican	NM_001126336 /// NM_001164097 /// NM_001164098 /// NM_004385	1.07365e-08	0.00585556	2.42137	2.42137	+3h up vs rest
29042	11744133_s_at	ZSWIM6	zinc finger, SWIM-type containing 6	NM_020928	1.13726e-08	2.05899e-05	2.41986	2.41986	+3h up vs rest
29209	11744300_at	CHST15	carbohydrate (N-acetylgalactosamine 4-sulfate 6-O) sulfotransferase 15	NM_015892	1.30824e-08	1.84159e-05	2.41861	2.41861	+3h up vs rest
15615	11730706_a_at	VGLL2	vestigial like 2 (Drosophila)	NM_153453 /// NM_182645	2.07244e-08	8.52769e-06	2.41637	2.41637	+3h up vs rest
37749	11752840_a_at	ELL2	elongation factor, RNA polymerase II, 2	NM_012081	4.14555e-08	0.00678445	2.41469	2.41469	+3h up vs rest
44640	11759731_a_at	CLIC5	chloride intracellular channel 5	NM_001114086 /// NM_016929	7.02652e-08	8.38279e-07	2.41014	2.41014	+3h up vs rest
588	11715679_s_at	PRNP	prion protein	NM_000311 /// NM_001080121 /// NM_001080122 /// NM_001080123 /// NM_183079	1.10422e-07	0.00607503	2.40324	2.40324	+3h up vs rest
43188	11758279_s_at	CORO1C	coronin, actin binding protein, 1C	NM_014325	2.27393e-07	1.94372e-05	2.40242	2.40242	+3h up vs rest
3893	11718984_a_at	KLHL21	kelch-like 21 (Drosophila)	NM_014851	3.32877e-07	3.11098e-07	2.40137	2.40137	+3h up vs rest
32318	11747409_s_at	ARHGDIA	Rho GDP dissociation inhibitor (GDI) alpha	NM_004309	4.2408e-07	0.00252592	2.39893	2.39893	+3h up vs rest
3110	11718201_at	HEY1	hairy/enhancer-of-split related with YRPW motif 1	NM_001040708 /// NM_012258	8.3739e-07	5.60209e-05	2.39718	2.39718	+3h up vs rest
4697	11719788_s_at	TUBB2A	tubulin, beta 2A	NM_001069	1.42112e-06	0.000619876	2.39667	2.39667	+3h up vs rest
1547	11716638_s_at	COL4A1	collagen, type IV, alpha 1	NM_001845	1.56386e-06	0.0022149	2.39352	2.39352	+3h up vs rest
32191	11747282_x_at	ANXA2P2	annexin A2 pseudogene 2	NR_003573	1.57266e-06	0.02113	2.39311	2.39311	+3h up vs rest
46612	11761703_s_at	DNAJA1	DnaJ (Hsp40) homolog, subfamily A, member 1	NM_001539	1.60293e-06	0.000228444	2.39203	2.39203	+3h up vs rest
10842	11725933_at	HSPA5	heat shock 70kDa protein 5 (glucose-regulated protein, 78kDa)	NM_005347	2.61845e-06	0.00834556	2.3916	2.3916	+3h up vs rest
42345	11757436_x_at	IFITM2	interferon induced transmembrane protein 2 (1-8D)	NM_006435	3.50715e-06	0.00102751	2.39026	2.39026	+3h up vs rest
21251	11736342_at	EGR3	early growth response 3	NM_004430	4.02962e-06	0.00432792	2.39003	2.39003	+3h up vs rest
6448	11721539_at	RAB15	RAB15, member RAS onocogene family	NM_198686	4.75393e-06	0.0180428	2.38804	2.38804	+3h up vs rest
7809	11722900_s_at	RARA	retinoic acid receptor, alpha	NM_000964 /// NM_001024809 /// NM_001145301 /// NM_001145302	4.94835e-06	0.000366056	2.38252	2.38252	+3h up vs rest
39553	11754644_x_at	CNN2	calponin 2	NM_004368 /// NM_201277	5.05762e-06	0.00101333	2.38202	2.38202	+3h up vs rest
16508	11731599_a_at	FOSL2	FOS-like antigen 2	NM_005253	5.97519e-06	3.25997e-05	2.38075	2.38075	+3h up vs rest
26444	11741535_a_at	TMEM2	transmembrane protein 2	NM_001135820 /// NM_013390	6.22425e-06	8.66171e-05	2.37925	2.37925	+3h up vs rest
14484	11729575_a_at	XBP1	X-box binding protein 1	NM_001079539 /// NM_005080	7.69972e-06	0.0042022	2.37922	2.37922	+3h up vs rest
35320	11750411_x_at	HSPA1A /// HSPA1B	heat shock 70kDa protein 1A /// heat shock 70kDa protein 1B	NM_005345 /// NM_005346	8.78754e-06	0.00305271	2.37804	2.37804	+3h up vs rest
33970	11749061_x_at	STOM	stomatin	NM_004099 /// NM_198194	9.10474e-06	1.14973e-08	2.37698	2.37698	+3h up vs rest
10843	11725934_x_at	HSPA5	heat shock 70kDa protein 5 (glucose-regulated protein, 78kDa)	NM_005347	1.06146e-05	0.0085947	2.37519	2.37519	+3h up vs rest
43689	11758780_a_at	NOP16	NOP16 nucleolar protein homolog (yeast)	NM_016391	1.07209e-05	0.00496777	2.37424	2.37424	+3h up vs rest
10839	11725930_s_at	HSPA5	heat shock 70kDa protein 5 (glucose-regulated protein, 78kDa)	NM_005347	1.15452e-05	0.00654789	2.37333	2.37333	+3h up vs rest
39988	11755079_a_at	ZC3H12A	zinc finger CCCH-type containing 12A	NM_025079	1.29797e-05	1.9891e-05	2.37155	2.37155	+3h up vs rest
28942	11744033_s_at	S100A11	S100 calcium binding protein A11	NM_005620	1.35424e-05	0.0135985	2.3703	2.3703	+3h up vs rest
42630	11757721_s_at	CSRNP1	cysteine-serine-rich nuclear protein 1	NM_033027	1.49525e-05	0.00878541	2.36979	2.36979	+3h up vs rest
38038	11753129_a_at	TM4SF1	transmembrane 4 L six family member 1	NM_014220	1.56346e-05	0.00774396	2.36942	2.36942	+3h up vs rest
41134	11756225_s_at	DNAJB6	DnaJ (Hsp40) homolog, subfamily B, member 6	NM_005494 /// NM_058246	1.85259e-05	7.31768e-07	2.3686	2.3686	+3h up vs rest
1705	11716796_s_at	IFI16	interferon, gamma-inducible protein 16	NM_005531	2.01745e-05	1.72209e-05	2.3614	2.3614	+3h up vs rest
39967	11755058_a_at	BAZ1A	bromodomain adjacent to zinc finger domain, 1A	NM_013448 /// NM_182648	2.08847e-05	0.00101628	2.36131	2.36131	+3h up vs rest
36560	11751651_s_at	PLSCR1	phospholipid scramblase 1	NM_021105	2.14583e-05	0.00529836	2.36125	2.36125	+3h up vs rest
494	11715585_a_at	PMP22	peripheral myelin protein 22	NM_000304 /// NM_153321 /// NM_153322	3.58304e-05	0.000936057	2.35876	2.35876	+3h up vs rest
34283	11749374_a_at	MSN	moesin	NM_002444	3.89417e-05	0.000124537	2.35733	2.35733	+3h up vs rest
30713	11745804_s_at	LIMS1	LIM and senescent cell antigen-like domains 1	NM_004987	5.03327e-05	0.00492805	2.35648	2.35648	+3h up vs rest
12260	11727351_a_at	RARA	retinoic acid receptor, alpha	NM_000964 /// NM_001024809 /// NM_001145301 /// NM_001145302	6.05356e-05	0.000299214	2.35263	2.35263	+3h up vs rest
8058	11723149_a_at	SLC19A2	solute carrier family 19 (thiamine transporter), member 2	NM_006996	6.70146e-05	0.00378807	2.35102	2.35102	+3h up vs rest
1432	11716523_at	S100A9	S100 calcium binding protein A9	NM_002965	1.27143e-11	0.0163478	2.34881	2.34881	+3h up vs rest
16265	11731356_a_at	IP6K3	inositol hexakisphosphate kinase 3	NM_001142883 /// NM_054111	1.34651e-08	0.000819371	2.34611	2.34611	+3h up vs rest
5978	11721069_a_at	DGKD	diacylglycerol kinase, delta 130kDa	NM_003648 /// NM_152879	1.75859e-08	0.00070691	2.34289	2.34289	+3h up vs rest
32683	11747774_a_at	SLC11A1	solute carrier family 11 (proton-coupled divalent metal ion transporters), member 1	NM_000578	2.2092e-08	0.0355981	2.34117	2.34117	+3h up vs rest
31176	11746267_x_at	CHRND	cholinergic receptor, nicotinic, delta	NM_000751	2.99055e-08	0.0132028	2.34111	2.34111	+3h up vs rest
34558	11749649_x_at	HIF1A	hypoxia inducible factor 1, alpha subunit (basic helix-loop-helix transcription factor)	NM_001530 /// NM_181054	3.27574e-08	0.000714979	2.33756	2.33756	+3h up vs rest
10229	11725320_x_at	CRK	v-crk sarcoma virus CT10 oncogene homolog (avian)	NM_005206 /// NM_016823	3.35859e-08	8.56551e-05	2.33497	2.33497	+3h up vs rest
12982	11728073_a_at	ITPRIP	inositol 1,4,5-triphosphate receptor interacting protein	NM_033397	4.34764e-08	3.42833e-05	2.33282	2.33282	+3h up vs rest
38344	11753435_x_at	SLC3A2	solute carrier family 3 (activators of dibasic and neutral amino acid transport), membe	NM_001012661 /// NM_001012662 /// NM_001012663 /// NM_001012664 /// NM_001013251 /// NM	6.88181e-08	0.000207235	2.33269	2.33269	+3h up vs rest
28712	11743803_s_at	SEPHS2	selenophosphate synthetase 2	NM_012248	9.78024e-08	4.69418e-05	2.33172	2.33172	+3h up vs rest
35323	11750414_s_at	RARA	retinoic acid receptor, alpha	NM_000964 /// NM_001024809 /// NM_001145301 /// NM_001145302	1.09898e-07	0.000138232	2.32988	2.32988	+3h up vs rest
8030	11723121_at	TRPM7	transient receptor potential cation channel, subfamily M, member 7	NM_017672	1.16436e-07	0.000216811	2.32977	2.32977	+3h up vs rest
20585	11735676_a_at	OSGIN1	oxidative stress induced growth inhibitor 1	NM_013370 /// NM_182980 /// NM_182981	1.24877e-07	0.00630692	2.32542	2.32542	+3h up vs rest
32383	11747474_a_at	NR4A2	nuclear receptor subfamily 4, group A, member 2	NM_006186	1.28569e-07	0.0406865	2.32394	2.32394	+3h up vs rest
12752	11727843_a_at	SLC11A1	solute carrier family 11 (proton-coupled divalent metal ion transporters), member 1	NM_000578	1.31464e-07	0.024179	2.32339	2.32339	+3h up vs rest
545	11715636_a_at	SERPINE1	serpin peptidase inhibitor, clade E (nexin, plasminogen activator inhibitor type 1), me	NM_000602 /// NM_001165413	2.01948e-07	0.0221349	2.32251	2.32251	+3h up vs rest
10540	11725631_a_at	NR4A2	nuclear receptor subfamily 4, group A, member 2	NM_006186	2.14e-07	0.043768	2.32139	2.32139	+3h up vs rest
8714	11723805_a_at	AKAP12	A kinase (PRKA) anchor protein 12	NM_005100 /// NM_144497	3.70275e-07	0.000656011	2.31996	2.31996	+3h up vs rest
31230	11746321_s_at	SERPINH1	serpin peptidase inhibitor, clade H (heat shock protein 47), member 1, (collagen bindin	NM_001235	4.35029e-07	0.000899491	2.31949	2.31949	+3h up vs rest
42816	11757907_x_at	HSPA1A	heat shock 70kDa protein 1A	NM_005345	4.86895e-07	0.000372815	2.31428	2.31428	+3h up vs rest
22448	11737539_a_at	PVR	poliovirus receptor	NM_001135768 /// NM_001135769 /// NM_001135770 /// NM_006505	5.22155e-07	0.0172522	2.31376	2.31376	+3h up vs rest
34887	11749978_a_at	MVP	major vault protein	NM_005115 /// NM_017458	8.86395e-07	0.00197515	2.31306	2.31306	+3h up vs rest
29322	11744413_x_at	HSPA1A	heat shock 70kDa protein 1A	NM_005345	8.99923e-07	0.000408479	2.31141	2.31141	+3h up vs rest
36537	11751628_a_at	TMEM140	transmembrane protein 140	NM_018295	9.8453e-07	0.000427559	2.31081	2.31081	+3h up vs rest
6357	11721448_a_at	ETF1	eukaryotic translation termination factor 1	NM_004730	1.00474e-06	0.000772194	2.31018	2.31018	+3h up vs rest
13549	11728640_s_at	EDARADD /// ENO1	EDAR-associated death domain /// enolase 1, (alpha)	NM_001428 /// NM_080738 /// NM_145861	1.10452e-06	0.0128688	2.30779	2.30779	+3h up vs rest
1964	11717055_a_at	CORO1C	coronin, actin binding protein, 1C	NM_014325	1.18228e-06	2.88335e-05	2.30768	2.30768	+3h up vs rest
42065	11757156_s_at	SNHG12 /// SNORA61	small nucleolar RNA host gene 12 (non-protein coding) /// small nucleolar RNA, H/ACA bo	NR_002987 /// NR_024127	1.34303e-06	0.000930654	2.30224	2.30224	+3h up vs rest
12693	11727784_x_at	TPM4	tropomyosin 4	NM_001145160 /// NM_003290	1.40902e-06	0.000114071	2.29973	2.29973	+3h up vs rest
31822	11746913_x_at	NHEDC2	Na+/H+ exchanger domain containing 2	NM_178833	1.83181e-06	0.00253691	2.29915	2.29915	+3h up vs rest
42490	11757581_x_at	MT1X	metallothionein 1X	NM_005952	3.46952e-06	0.000324296	2.29841	2.29841	+3h up vs rest
18607	11733698_s_at	SGK1	serum/glucocorticoid regulated kinase 1	NM_001143676 /// NM_001143677 /// NM_001143678 /// NM_005627	3.99559e-06	0.0112334	2.29703	2.29703	+3h up vs rest
28825	11743916_a_at	NPC1	Niemann-Pick disease, type C1	NM_000271	4.4064e-06	0.00220126	2.29496	2.29496	+3h up vs rest
28545	11743636_at	TNFAIP6	tumor necrosis factor, alpha-induced protein 6	NM_007115	4.4314e-06	0.00833596	2.29366	2.29366	+3h up vs rest
1779	11716870_a_at	PHC2	polyhomeotic homolog 2 (Drosophila)	NM_004427 /// NM_198040	4.78522e-06	4.35732e-05	2.29265	2.29265	+3h up vs rest
44531	11759622_s_at	DDX21	DEAD (Asp-Glu-Ala-Asp) box polypeptide 21	NM_004728	5.34745e-06	0.0104897	2.29171	2.29171	+3h up vs rest
1237	11716328_a_at	GJA1	gap junction protein, alpha 1, 43kDa	NM_000165	8.5082e-06	0.000141013	2.28861	2.28861	+3h up vs rest
1965	11717056_a_at	CORO1C	coronin, actin binding protein, 1C	NM_014325	1.38836e-05	0.00113468	2.28767	2.28767	+3h up vs rest
625	11715716_at	MSN	moesin	NM_002444	1.41912e-05	0.0024026	2.2858	2.2858	+3h up vs rest
48967	11764058_at	PRNP	Prion protein	NM_000311 /// NM_001080121 /// NM_001080122 /// NM_001080123 /// NM_183079	1.65858e-05	0.00620479	2.28535	2.28535	+3h up vs rest
41394	11756485_a_at	TXLNA	taxilin alpha	NM_175852	2.01165e-05	2.35134e-05	2.28156	2.28156	+3h up vs rest
30719	11745810_a_at	KIAA0040	KIAA0040	NM_001162893 /// NM_001162894 /// NM_001162895 /// NM_014656 /// NR_015350	2.58473e-05	0.00014353	2.27874	2.27874	+3h up vs rest
14736	11729827_at	FAM110B	family with sequence similarity 110, member B	NM_147189	2.64546e-05	0.000650114	2.27566	2.27566	+3h up vs rest
9933	11725024_a_at	SOD2	superoxide dismutase 2, mitochondrial	NM_000636 /// NM_001024465 /// NM_001024466	2.67113e-05	0.00710692	2.27558	2.27558	+3h up vs rest
16588	11731679_x_at	FAM20C	family with sequence similarity 20, member C	NM_020223	2.8753e-05	5.84076e-05	2.2753	2.2753	+3h up vs rest
38768	11753859_x_at	SNHG12	small nucleolar RNA host gene 12 (non-protein coding)	NR_024127	3.32619e-05	0.000130704	2.26864	2.26864	+3h up vs rest
26445	11741536_x_at	TMEM2	transmembrane protein 2	NM_001135820 /// NM_013390	3.45117e-05	0.000124534	2.26799	2.26799	+3h up vs rest
30324	11745415_a_at	DIAPH1	diaphanous homolog 1 (Drosophila)	NM_001079812 /// NM_005219	4.35929e-05	0.010283	2.26754	2.26754	+3h up vs rest
34161	11749252_a_at	STOM	stomatin	NM_004099 /// NM_198194	4.47154e-05	1.59823e-07	2.26745	2.26745	+3h up vs rest
44212	11759303_at	MFHAS1	malignant fibrous histiocytoma amplified sequence 1	NM_004225	4.76943e-05	0.00239448	2.26742	2.26742	+3h up vs rest
22659	11737750_s_at	SGK1	serum/glucocorticoid regulated kinase 1	NM_001143676 /// NM_001143677 /// NM_001143678 /// NM_005627	6.30713e-05	0.0105565	2.26331	2.26331	+3h up vs rest
1624	11716715_a_at	CTSB	cathepsin B	NM_001908 /// NM_147780 /// NM_147781 /// NM_147782 /// NM_147783	6.38774e-05	0.00408496	2.26329	2.26329	+3h up vs rest
45157	11760248_at	OXNAD1	oxidoreductase NAD-binding domain containing 1	NM_138381	7.08887e-05	0.00275555	2.26228	2.26228	+3h up vs rest
30735	11745826_a_at	CCNL1	cyclin L1	NM_020307	7.72407e-05	4.77663e-05	2.26218	2.26218	+3h up vs rest
7063	11722154_a_at	SGMS2	sphingomyelin synthase 2	NM_001136257 /// NM_001136258 /// NM_152621	0.000102994	0.0444825	2.25397	2.25397	+3h up vs rest
7564	11722655_s_at	STK17A	serine/threonine kinase 17a	NM_004760	0.000108983	0.026122	2.25379	2.25379	+3h up vs rest
7637	11722728_a_at	EGR2	early growth response 2	NM_000399 /// NM_001136177 /// NM_001136178 /// NM_001136179	0.000126092	0.0340136	2.25287	2.25287	+3h up vs rest
7296	11722387_at	MIDN	midnolin	NM_177401	0.000136375	0.0218873	2.25147	2.25147	+3h up vs rest
40944	11756035_x_at	PFKFB3	6-phosphofructo-2-kinase/fructose-2,6-biphosphatase 3	NM_001145443 /// NM_004566	0.000138973	0.0159863	2.25035	2.25035	+3h up vs rest
7295	11722386_at	MIDN	midnolin	NM_177401	1.73986e-12	0.0315161	2.24953	2.24953	+3h up vs rest
45109	11760200_a_at	SAT1	spermidine/spermine N1-acetyltransferase 1	NM_002970 /// NR_027783	7.97742e-11	0.000283986	2.24869	2.24869	+3h up vs rest
45570	11760661_at	PDE4D	phosphodiesterase 4D, cAMP-specific (phosphodiesterase E3 dunce homolog, Drosophila)	NM_001104631 /// NM_001165899 /// NM_006203 /// XR_039820 /// XR_039821 /// XR_039822	1.99498e-10	0.00703979	2.24773	2.24773	+3h up vs rest
5276	11720367_a_at	TMEM2	transmembrane protein 2	NM_001135820 /// NM_013390	2.80761e-10	8.89864e-05	2.24314	2.24314	+3h up vs rest
31601	11746692_a_at	BAZ1A	bromodomain adjacent to zinc finger domain, 1A	NM_013448 /// NM_182648	3.17817e-10	0.000694299	2.24302	2.24302	+3h up vs rest
11258	11726349_a_at	ANKRD2	ankyrin repeat domain 2 (stretch responsive muscle)	NM_001129981 /// NM_020349	3.28398e-10	0.00559633	2.23884	2.23884	+3h up vs rest
4276	11719367_a_at	PLEKHO2	pleckstrin homology domain containing, family O member 2	NM_025201	4.14555e-10	0.000421733	2.23808	2.23808	+3h up vs rest
38970	11754061_x_at	IFITM2	interferon induced transmembrane protein 2 (1-8D)	NM_006435	1.74245e-09	0.00337299	2.23568	2.23568	+3h up vs rest
2326	11717417_s_at	RHOU	ras homolog gene family, member U	NM_021205	2.18846e-09	0.017822	2.23391	2.23391	+3h up vs rest
4743	11719834_a_at	MPZL2	myelin protein zero-like 2	NM_005797 /// NM_144765	4.34964e-09	0.000286499	2.22908	2.22908	+3h up vs rest
17965	11733056_s_at	ROD1	ROD1 regulator of differentiation 1 (S. pombe)	NM_001163788 /// NM_001163790 /// NM_005156	4.60728e-09	0.00693892	2.22699	2.22699	+3h up vs rest
22658	11737749_a_at	SGK1	serum/glucocorticoid regulated kinase 1	NM_001143676 /// NM_001143677 /// NM_001143678 /// NM_005627	5.40862e-09	0.0229778	2.22532	2.22532	+3h up vs rest
6981	11722072_at	MESDC1	mesoderm development candidate 1	NM_022566	9.1054e-09	0.000115913	2.22441	2.22441	+3h up vs rest
44553	11759644_at	OSMR	oncostatin M receptor	NM_001168355 /// NM_003999	2.00828e-08	0.0048752	2.22394	2.22394	+3h up vs rest
24419	11739510_a_at	SNED1	sushi, nidogen and EGF-like domains 1	NM_001080437	7.10351e-08	1.50931e-06	2.2237	2.2237	+3h up vs rest
30079	11745170_a_at	DIAPH1	diaphanous homolog 1 (Drosophila)	NM_001079812 /// NM_005219	7.29569e-08	0.0261059	2.22261	2.22261	+3h up vs rest
14825	11729916_s_at	ARL5B	ADP-ribosylation factor-like 5B	NM_178815	7.62953e-08	0.00170181	2.22218	2.22218	+3h up vs rest
4698	11719789_x_at	TUBB2A	tubulin, beta 2A	NM_001069	9.20615e-08	0.00112601	2.21954	2.21954	+3h up vs rest
8854	11723945_s_at	PTTG1IP	pituitary tumor-transforming 1 interacting protein	NM_004339	1.00351e-07	1.2229e-05	2.21953	2.21953	+3h up vs rest
29481	11744572_a_at	KLF5	Kruppel-like factor 5 (intestinal)	NM_001730	3.06434e-07	0.0376841	2.21906	2.21906	+3h up vs rest
12836	11727927_a_at	FOXO1	forkhead box O1	NM_002015	3.11542e-07	0.000834224	2.21803	2.21803	+3h up vs rest
20552	11735643_a_at	RARRES1	retinoic acid receptor responder (tazarotene induced) 1	NM_002888 /// NM_206963	5.07985e-07	0.00937471	2.218	2.218	+3h up vs rest
5513	11720604_x_at	STOM	stomatin	NM_004099 /// NM_198194	5.63064e-07	3.20212e-08	2.21766	2.21766	+3h up vs rest
32447	11747538_a_at	MYD88	myeloid differentiation primary response gene (88)	NM_001172566 /// NM_001172567 /// NM_001172568 /// NM_001172569 /// NM_002468	5.73393e-07	0.0101697	2.21587	2.21587	+3h up vs rest
31999	11747090_a_at	NOP58	NOP58 ribonucleoprotein homolog (yeast)	NM_015934	7.32122e-07	6.46316e-06	2.21454	2.21454	+3h up vs rest
39638	11754729_x_at	PRODH	proline dehydrogenase (oxidase) 1	NM_016335	7.63952e-07	0.0152246	2.21319	2.21319	+3h up vs rest
32644	11747735_x_at	LIMS1	LIM and senescent cell antigen-like domains 1	NM_004987	9.02947e-07	0.000578041	2.21272	2.21272	+3h up vs rest
6890	11721981_x_at	SLC36A1	solute carrier family 36 (proton/amino acid symporter), member 1	NM_078483	9.58255e-07	0.00266916	2.21267	2.21267	+3h up vs rest
29873	11744964_a_at	MIR17HG	MIR17 host gene (non-protein coding)	NR_027349 /// NR_027350 /// XR_079513 /// XR_079539 /// XR_079554	1.21069e-06	1.04199e-05	2.21033	2.21033	+3h up vs rest
1548	11716639_a_at	COL4A1	collagen, type IV, alpha 1	NM_001845	1.80369e-06	0.00128652	2.21027	2.21027	+3h up vs rest
3066	11718157_s_at	PTX3	pentraxin 3, long	NM_002852	2.11461e-06	0.0397971	2.20775	2.20775	+3h up vs rest
2625	11717716_at	FNDC3B	fibronectin type III domain containing 3B	NM_001135095 /// NM_022763	2.91108e-06	0.000453295	2.2057	2.2057	+3h up vs rest
26063	11741154_s_at	LIMS1	LIM and senescent cell antigen-like domains 1	NM_004987	4.58712e-06	0.00724897	2.20498	2.20498	+3h up vs rest
43017	11758108_s_at	EFEMP1	EGF-containing fibulin-like extracellular matrix protein 1	NM_001039348 /// NM_001039349 /// NM_004105	4.87872e-06	0.0150176	2.20393	2.20393	+3h up vs rest
915	11716006_a_at	HYOU1	hypoxia up-regulated 1	NM_001130991 /// NM_006389	5.12398e-06	0.0213229	2.20124	2.20124	+3h up vs rest
8323	11723414_a_at	CNN2	calponin 2	NM_004368 /// NM_201277	5.14074e-06	0.00620505	2.19946	2.19946	+3h up vs rest
4403	11719494_at	JOSD1	Josephin domain containing 1	NM_014876	5.44771e-06	1.77442e-06	2.19923	2.19923	+3h up vs rest
6212	11721303_at	CLEC2B	C-type lectin domain family 2, member B	NM_005127	6.72905e-06	0.0133328	2.1959	2.1959	+3h up vs rest
27655	11742746_a_at	PLIN2	perilipin 2	NM_001122	8.2999e-06	0.00694506	2.19413	2.19413	+3h up vs rest
40681	11755772_a_at	FOXO1	forkhead box O1	NM_002015	9.08523e-06	0.000557485	2.19403	2.19403	+3h up vs rest
24858	11739949_at	PFKFB2	6-phosphofructo-2-kinase/fructose-2,6-biphosphatase 2	NM_001018053 /// NM_006212	9.83236e-06	0.00267207	2.19342	2.19342	+3h up vs rest
4700	11719791_s_at	GPRC5A	G protein-coupled receptor, family C, group 5, member A	NM_003979	1.046e-05	0.023373	2.18981	2.18981	+3h up vs rest
361	11715452_s_at	COL4A2	collagen, type IV, alpha 2	NM_001846	1.09761e-05	0.00280118	2.18775	2.18775	+3h up vs rest
19971	11735062_at	ITGB3	integrin, beta 3 (platelet glycoprotein IIIa, antigen CD61)	NM_000212	1.23349e-05	0.00717913	2.18592	2.18592	+3h up vs rest
7197	11722288_a_at	ZBTB43	zinc finger and BTB domain containing 43	NM_001135776 /// NM_014007	1.39101e-05	1.0815e-05	2.1812	2.1812	+3h up vs rest
28044	11743135_s_at	CEBPD	CCAAT/enhancer binding protein (C/EBP), delta	NM_005195	1.45198e-05	0.0161163	2.18116	2.18116	+3h up vs rest
33089	11748180_a_at	SERPINB8	serpin peptidase inhibitor, clade B (ovalbumin), member 8	NM_001031848 /// NM_002640 /// NM_198833	1.61067e-05	0.00641714	2.17942	2.17942	+3h up vs rest
41494	11756585_a_at	AQP3	aquaporin 3 (Gill blood group)	NM_004925	1.615e-05	0.0489418	2.17931	2.17931	+3h up vs rest
3750	11718841_s_at	IL8	interleukin 8	NM_000584	1.63997e-05	0.0401628	2.17726	2.17726	+3h up vs rest
9363	11724454_at	SLC22A4	solute carrier family 22 (organic cation/ergothioneine transporter), member 4	NM_003059	1.67843e-05	0.000656215	2.17556	2.17556	+3h up vs rest
42518	11757609_s_at	DLG5	discs, large homolog 5 (Drosophila)	NM_004747	1.68832e-05	0.00460964	2.17534	2.17534	+3h up vs rest
3741	11718832_a_at	LOXL2	lysyl oxidase-like 2	NM_002318	1.70082e-05	0.00506638	2.17457	2.17457	+3h up vs rest
7614	11722705_at	B3GNT5	UDP-GlcNAc:betaGal beta-1,3-N-acetylglucosaminyltransferase 5	NM_032047	2.32897e-05	0.00432725	2.17218	2.17218	+3h up vs rest
11278	11726369_at	BACH1	BTB and CNC homology 1, basic leucine zipper transcription factor 1	NM_001011545 /// NM_001186 /// NM_206866 /// NR_027655	2.55199e-05	1.77271e-05	2.1715	2.1715	+3h up vs rest
39266	11754357_a_at	FLNB	filamin B, beta	NM_001164317 /// NM_001164318 /// NM_001164319 /// NM_001457	3.49631e-05	1.48908e-06	2.17033	2.17033	+3h up vs rest
8087	11723178_s_at	SLC15A4	solute carrier family 15, member 4	NM_145648	4.05745e-05	0.000109512	2.16791	2.16791	+3h up vs rest
18958	11734049_a_at	SEH1L	SEH1-like (S. cerevisiae)	NM_001013437 /// NM_031216	4.12611e-05	0.00245915	2.16713	2.16713	+3h up vs rest
32014	11747105_a_at	HSPH1	heat shock 105kDa/110kDa protein 1	NM_006644	4.40148e-05	3.18474e-05	2.16628	2.16628	+3h up vs rest
4470	11719561_s_at	SOX4	SRY (sex determining region Y)-box 4	NM_003107	4.95677e-05	8.71177e-05	2.16555	2.16555	+3h up vs rest
26936	11742027_a_at	ANGPT2	angiopoietin 2	NM_001118887 /// NM_001118888 /// NM_001147	6.11774e-05	0.00720854	2.16249	2.16249	+3h up vs rest
1966	11717057_x_at	CORO1C	coronin, actin binding protein, 1C	NM_014325	6.6502e-05	0.000458523	2.16242	2.16242	+3h up vs rest
22760	11737851_a_at	KIAA1949	KIAA1949	NM_001134870 /// NM_133471	6.78413e-05	0.00257506	2.16236	2.16236	+3h up vs rest
3870	11718961_a_at	NUFIP2	nuclear fragile X mental retardation protein interacting protein 2	NM_020772	7.70839e-05	1.05881e-06	2.16122	2.16122	+3h up vs rest
8850	11723941_a_at	PTTG1IP	pituitary tumor-transforming 1 interacting protein	NM_004339	9.46406e-05	5.62993e-06	2.1599	2.1599	+3h up vs rest
5512	11720603_a_at	STOM	stomatin	NM_004099 /// NM_198194	0.000116157	5.77555e-07	2.15987	2.15987	+3h up vs rest
35999	11751090_a_at	CBLB	Cas-Br-M (murine) ecotropic retroviral transforming sequence b	NM_170662	0.000123003	0.00399297	2.15927	2.15927	+3h up vs rest
35057	11750148_a_at	SNED1	sushi, nidogen and EGF-like domains 1	NM_001080437	0.000124301	1.36546e-06	2.15916	2.15916	+3h up vs rest
36004	11751095_x_at	CEACAM1	carcinoembryonic antigen-related cell adhesion molecule 1 (biliary glycoprotein)	NM_001024912 /// NM_001184813 /// NM_001184815 /// NM_001184816 /// NM_001712	0.000153724	9.25674e-05	2.15621	2.15621	+3h up vs rest
4306	11719397_a_at	RRAGC	Ras-related GTP binding C	NM_022157	3.95232e-11	0.00016781	2.14979	2.14979	+3h up vs rest
30342	11745433_a_at	PHC2	polyhomeotic homolog 2 (Drosophila)	NM_004427 /// NM_198040	3.74906e-10	0.000107778	2.14975	2.14975	+3h up vs rest
35011	11750102_x_at	ALDH1A3	aldehyde dehydrogenase 1 family, member A3	NM_000693	1.17411e-09	0.0175893	2.14744	2.14744	+3h up vs rest
38044	11753135_a_at	DIAPH1	diaphanous homolog 1 (Drosophila)	NM_001079812 /// NM_005219	1.41941e-09	0.00107737	2.14711	2.14711	+3h up vs rest
42922	11758013_s_at	C8orf4	chromosome 8 open reading frame 4	NM_020130	2.65257e-09	0.000793493	2.14623	2.14623	+3h up vs rest
21394	11736485_s_at	RASGEF1B	RasGEF domain family, member 1B	NM_152545	4.0082e-09	0.00103167	2.14603	2.14603	+3h up vs rest
987	11716078_a_at	ELOVL5	ELOVL family member 5, elongation of long chain fatty acids (FEN1/Elo2, SUR4/Elo3-like,	NM_021814	8.29109e-09	0.000523239	2.14596	2.14596	+3h up vs rest
24456	11739547_at	CSPG4	chondroitin sulfate proteoglycan 4	NM_001897	1.77679e-08	0.0260028	2.14316	2.14316	+3h up vs rest
42744	11757835_s_at	CPEB4	cytoplasmic polyadenylation element binding protein 4	NM_030627	2.87687e-08	0.00014058	2.14292	2.14292	+3h up vs rest
39460	11754551_x_at	ENO1	enolase 1, (alpha)	NM_001428	3.01568e-08	0.0157511	2.1421	2.1421	+3h up vs rest
48613	11763704_a_at	SAT1	spermidine/spermine N1-acetyltransferase 1	NM_002970 /// NR_027783	4.4619e-08	0.0044566	2.14097	2.14097	+3h up vs rest
2098	11717189_x_at	DNAJA1	DnaJ (Hsp40) homolog, subfamily A, member 1	NM_001539	5.6455e-08	7.29287e-06	2.13793	2.13793	+3h up vs rest
22669	11737760_s_at	RND3	Rho family GTPase 3	NM_005168	8.97023e-08	0.000112716	2.13749	2.13749	+3h up vs rest
45224	11760315_at	PXN	paxillin	NM_001080855 /// NM_002859 /// NM_025157	9.61692e-08	0.00189105	2.13695	2.13695	+3h up vs rest
5703	11720794_a_at	SRPX	sushi-repeat-containing protein, X-linked	NM_001170750 /// NM_001170751 /// NM_001170752 /// NM_006307	1.06098e-07	0.00212675	2.13681	2.13681	+3h up vs rest
30076	11745167_a_at	DIAPH1	diaphanous homolog 1 (Drosophila)	NM_001079812 /// NM_005219	1.27586e-07	0.0130578	2.13433	2.13433	+3h up vs rest
30077	11745168_s_at	DIAPH1	diaphanous homolog 1 (Drosophila)	NM_001079812 /// NM_005219	1.58616e-07	0.0168198	2.13352	2.13352	+3h up vs rest
23896	11738987_x_at	GABARAPL1	GABA(A) receptor-associated protein like 1	NM_031412	1.9736e-07	3.49804e-07	2.13335	2.13335	+3h up vs rest
10880	11725971_a_at	HNRNPF	heterogeneous nuclear ribonucleoprotein F	NM_001098204 /// NM_001098205 /// NM_001098206 /// NM_001098207 /// NM_001098208 /// NM	2.02872e-07	0.000121378	2.13332	2.13332	+3h up vs rest
16587	11731678_s_at	FAM20C	family with sequence similarity 20, member C	NM_020223	2.3107e-07	0.000280018	2.13278	2.13278	+3h up vs rest
4751	11719842_x_at	PHLDA3	pleckstrin homology-like domain, family A, member 3	NM_012396	2.56604e-07	0.0323165	2.13164	2.13164	+3h up vs rest
40114	11755205_a_at	HSPH1	heat shock 105kDa/110kDa protein 1	NM_006644	2.80826e-07	2.88703e-05	2.12916	2.12916	+3h up vs rest
48079	11763170_s_at	FOSL2	FOS-like antigen 2	NM_005253	2.98639e-07	4.22449e-05	2.12858	2.12858	+3h up vs rest
28954	11744045_a_at	OSGIN1	oxidative stress induced growth inhibitor 1	NM_013370 /// NM_182980 /// NM_182981	5.19735e-07	0.0214233	2.12731	2.12731	+3h up vs rest
47998	11763089_x_at	VEGFA	vascular endothelial growth factor A	NM_001025366 /// NM_001025367 /// NM_001025368 /// NM_001025369 /// NM_001025370 /// NM	6.78394e-07	0.000588835	2.12511	2.12511	+3h up vs rest
2626	11717717_at	FNDC3B	fibronectin type III domain containing 3B	NM_001135095 /// NM_022763	7.77487e-07	0.012502	2.12463	2.12463	+3h up vs rest
6193	11721284_a_at	CDS2	CDP-diacylglycerol synthase (phosphatidate cytidylyltransferase) 2	NM_003818	7.85606e-07	1.67897e-05	2.12206	2.12206	+3h up vs rest
33684	11748775_a_at	UPP1	uridine phosphorylase 1	NM_003364 /// NM_181597	7.98255e-07	0.000249407	2.11839	2.11839	+3h up vs rest
1860	11716951_at	NANS	N-acetylneuraminic acid synthase	NM_018946	9.73171e-07	0.0347075	2.11584	2.11584	+3h up vs rest
3668	11718759_x_at	HIF1A	hypoxia inducible factor 1, alpha subunit (basic helix-loop-helix transcription factor)	NM_001530 /// NM_181054	1.07913e-06	0.00240683	2.11548	2.11548	+3h up vs rest
32708	11747799_x_at	ENO1	enolase 1, (alpha)	NM_001428	1.1383e-06	0.014435	2.11427	2.11427	+3h up vs rest
39205	11754296_a_at	AEN	apoptosis enhancing nuclease	NM_022767	1.20221e-06	0.00768026	2.11409	2.11409	+3h up vs rest
18508	11733599_s_at	METRNL	meteorin, glial cell differentiation regulator-like	NM_001004431	1.61374e-06	0.00871439	2.11335	2.11335	+3h up vs rest
39206	11754297_s_at	TNFRSF1A	tumor necrosis factor receptor superfamily, member 1A	NM_001065	1.70775e-06	7.18471e-05	2.10994	2.10994	+3h up vs rest
38415	11753506_x_at	CEACAM1	carcinoembryonic antigen-related cell adhesion molecule 1 (biliary glycoprotein)	NM_001024912 /// NM_001184813 /// NM_001184815 /// NM_001184816 /// NM_001712	1.94589e-06	4.1915e-06	2.10933	2.10933	+3h up vs rest
44218	11759309_a_at	SNED1	sushi, nidogen and EGF-like domains 1	NM_001080437	2.72564e-06	0.00042704	2.10904	2.10904	+3h up vs rest
28121	11743212_x_at	PTTG1 /// PTTG2 /// PTTG3P	pituitary tumor-transforming 1 /// pituitary tumor-transforming 2 /// pituitary tumor-t	NM_004219 /// NM_006607 /// NR_002734	3.24307e-06	0.036268	2.10813	2.10813	+3h up vs rest
42918	11758009_s_at	AMPD3	adenosine monophosphate deaminase 3	NM_000480 /// NM_001025389 /// NM_001025390 /// NM_001172430 /// NM_001172431	3.29016e-06	0.0454609	2.10779	2.10779	+3h up vs rest
26058	11741149_x_at	SLC3A2	solute carrier family 3 (activators of dibasic and neutral amino acid transport), membe	NM_001012661 /// NM_001012662 /// NM_001012663 /// NM_001012664 /// NM_001013251 /// NM	3.82761e-06	0.00327034	2.10747	2.10747	+3h up vs rest
701	11715792_a_at	STOM	stomatin	NM_004099 /// NM_198194	3.84256e-06	4.78366e-06	2.10507	2.10507	+3h up vs rest
4535	11719626_at	RDH10	retinol dehydrogenase 10 (all-trans)	NM_172037	4.30908e-06	0.00492377	2.10457	2.10457	+3h up vs rest
10841	11725932_a_at	HSPA5	heat shock 70kDa protein 5 (glucose-regulated protein, 78kDa)	NM_005347	4.44926e-06	0.0186301	2.10358	2.10358	+3h up vs rest
19844	11734935_a_at	ARID5A	AT rich interactive domain 5A (MRF1-like)	NM_212481	4.51289e-06	0.0218551	2.10301	2.10301	+3h up vs rest
7751	11722842_s_at	ENAH	enabled homolog (Drosophila)	NM_001008493 /// NM_018212	4.71437e-06	0.00795192	2.10228	2.10228	+3h up vs rest
34525	11749616_s_at	IGFBP4	insulin-like growth factor binding protein 4	NM_001552	5.29071e-06	0.0027322	2.10219	2.10219	+3h up vs rest
29684	11744775_x_at	BZW1 /// BZW1L1	basic leucine zipper and W2 domains 1 /// basic leucine zipper and W2 domains 1 like 1	NM_014670 /// NR_026584	6.10601e-06	0.0154219	2.10144	2.10144	+3h up vs rest
8357	11723448_x_at	MALL	mal, T-cell differentiation protein-like	NM_005434	6.51059e-06	5.96435e-05	2.0969	2.0969	+3h up vs rest
1044	11716135_a_at	MVP	major vault protein	NM_005115 /// NM_017458	7.07284e-06	0.00634835	2.09412	2.09412	+3h up vs rest
6043	11721134_at	GFPT2	glutamine-fructose-6-phosphate transaminase 2	NM_005110	7.28294e-06	0.00186848	2.09366	2.09366	+3h up vs rest
11208	11726299_x_at	LGALS8	lectin, galactoside-binding, soluble, 8	NM_006499 /// NM_201543 /// NM_201544 /// NM_201545	9.18933e-06	0.00725727	2.09284	2.09284	+3h up vs rest
32709	11747800_a_at	HIF1A	hypoxia inducible factor 1, alpha subunit (basic helix-loop-helix transcription factor)	NM_001530 /// NM_181054	9.45e-06	0.000268582	2.09253	2.09253	+3h up vs rest
41750	11756841_s_at	SLC25A33	solute carrier family 25, member 33	NM_032315	1.02031e-05	0.0159579	2.0877	2.0877	+3h up vs rest
33940	11749031_a_at	ROD1	ROD1 regulator of differentiation 1 (S. pombe)	NM_001163788 /// NM_001163790 /// NM_005156	1.05848e-05	0.00119913	2.08623	2.08623	+3h up vs rest
31160	11746251_x_at	CLIC1	chloride intracellular channel 1	NM_001288	1.42874e-05	0.00363539	2.08597	2.08597	+3h up vs rest
3873	11718964_at	NUFIP2	nuclear fragile X mental retardation protein interacting protein 2	NM_020772	1.43376e-05	1.65762e-06	2.08582	2.08582	+3h up vs rest
47914	11763005_at	TRD@	T cell receptor delta locus	---	1.49041e-05	0.00243025	2.08499	2.08499	+3h up vs rest
41888	11756979_x_at	TUBA1B	tubulin, alpha 1b	NM_006082	1.70581e-05	0.00251048	2.08442	2.08442	+3h up vs rest
7265	11722356_a_at	DAB2	disabled homolog 2, mitogen-responsive phosphoprotein (Drosophila)	NM_001343	1.83414e-05	0.00160914	2.08332	2.08332	+3h up vs rest
37778	11752869_s_at	CEBPD	CCAAT/enhancer binding protein (C/EBP), delta	NM_005195	1.91564e-05	0.027377	2.08025	2.08025	+3h up vs rest
7753	11722844_a_at	ENAH	enabled homolog (Drosophila)	NM_001008493 /// NM_018212	2.12484e-05	0.00905188	2.0802	2.0802	+3h up vs rest
41139	11756230_a_at	FLNB	filamin B, beta	NM_001164317 /// NM_001164318 /// NM_001164319 /// NM_001457	2.23363e-05	4.37077e-05	2.07524	2.07524	+3h up vs rest
35118	11750209_a_at	HEY1	hairy/enhancer-of-split related with YRPW motif 1	NM_001040708 /// NM_012258	2.65548e-05	0.000700859	2.07261	2.07261	+3h up vs rest
6918	11722009_a_at	CLIC1	chloride intracellular channel 1	NM_001288	3.22093e-05	0.00212339	2.07159	2.07159	+3h up vs rest
34925	11750016_a_at	MXD1	MAX dimerization protein 1	NM_002357	3.40781e-05	0.0140301	2.07085	2.07085	+3h up vs rest
15345	11730436_x_at	TAF1D	TATA box binding protein (TBP)-associated factor, RNA polymerase I, D, 41kDa	NM_024116	3.71437e-05	0.000596446	2.06948	2.06948	+3h up vs rest
42383	11757474_x_at	CLIC1	chloride intracellular channel 1	NM_001288	3.8759e-05	0.0035379	2.06604	2.06604	+3h up vs rest
30718	11745809_s_at	KIAA0040	KIAA0040	NM_001162893 /// NM_001162894 /// NM_001162895 /// NM_014656 /// NR_015350	4.18604e-05	0.000758883	2.06604	2.06604	+3h up vs rest
21250	11736341_a_at	EGR3	early growth response 3	NM_004430	4.28198e-05	0.0174094	2.06543	2.06543	+3h up vs rest
32737	11747828_x_at	AMD1	adenosylmethionine decarboxylase 1	NM_001033059 /// NM_001634	4.34487e-05	0.00234693	2.06516	2.06516	+3h up vs rest
25566	11740657_a_at	SLC22A5	solute carrier family 22 (organic cation/carnitine transporter), member 5	NM_003060	4.62879e-05	0.000584582	2.06407	2.06407	+3h up vs rest
7198	11722289_a_at	ZBTB43	zinc finger and BTB domain containing 43	NM_001135776 /// NM_014007	4.82017e-05	0.0002034	2.0629	2.0629	+3h up vs rest
42455	11757546_x_at	MICALL2	MICAL-like 2	NM_182924	4.87733e-05	0.00310627	2.06201	2.06201	+3h up vs rest
4937	11720028_x_at	LDLR	low density lipoprotein receptor	NM_000527	5.21269e-05	0.0251091	2.06172	2.06172	+3h up vs rest
46163	11761254_at	NRP1	neuropilin 1	NM_001024628 /// NM_001024629 /// NM_003873	5.90769e-05	0.00653864	2.06171	2.06171	+3h up vs rest
42859	11757950_s_at	CHSY1	chondroitin sulfate synthase 1	NM_014918	6.1555e-05	0.000207294	2.06168	2.06168	+3h up vs rest
41856	11756947_a_at	CTSB	cathepsin B	NM_001908 /// NM_147780 /// NM_147781 /// NM_147782 /// NM_147783	6.28871e-05	0.00633787	2.05939	2.05939	+3h up vs rest
24642	11739733_a_at	CPEB4	cytoplasmic polyadenylation element binding protein 4	NM_030627	7.37206e-05	9.8774e-06	2.05649	2.05649	+3h up vs rest
1669	11716760_x_at	CASP4	caspase 4, apoptosis-related cysteine peptidase	NM_001225 /// NM_033306	7.66707e-05	0.00435946	2.05619	2.05619	+3h up vs rest
8057	11723148_a_at	SLC19A2	solute carrier family 19 (thiamine transporter), member 2	NM_006996	8.12951e-05	0.00476475	2.05566	2.05566	+3h up vs rest
7874	11722965_s_at	PLEKHA1	pleckstrin homology domain containing, family A (phosphoinositide binding specific) mem	NM_001001974 /// NM_021622	9.77199e-05	0.020651	2.05385	2.05385	+3h up vs rest
19999	11735090_s_at	LOC440459 /// SLC16A6	solute carrier family 16, member 6 pseudogene /// solute carrier family 16, member 6 (m	NM_001174166 /// NM_004694 /// XR_017116 /// XR_019054 /// XR_039646	0.000105676	0.000830772	2.05219	2.05219	+3h up vs rest
30080	11745171_x_at	DIAPH1	diaphanous homolog 1 (Drosophila)	NM_001079812 /// NM_005219	0.000111337	0.0383966	2.05203	2.05203	+3h up vs rest
41963	11757054_x_at	TMEM43	transmembrane protein 43	NM_024334	0.000118514	0.010512	2.05153	2.05153	+3h up vs rest
27963	11743054_a_at	CHORDC1	cysteine and histidine-rich domain (CHORD)-containing 1	NM_001144073 /// NM_012124	0.0001426	0.000231167	2.05036	2.05036	+3h up vs rest
1247	11716338_a_at	INSIG1	insulin induced gene 1	NM_005542 /// NM_198336 /// NM_198337	2.73024e-10	0.00835586	2.04908	2.04908	+3h up vs rest
31229	11746320_x_at	SERPINH1	serpin peptidase inhibitor, clade H (heat shock protein 47), member 1, (collagen bindin	NM_001235	1.23513e-09	0.00140046	2.044	2.044	+3h up vs rest
17477	11732568_at	MBP	myelin basic protein	NM_001025081 /// NM_001025090 /// NM_001025092 /// NM_001025100 /// NM_001025101 /// NM	2.52049e-09	1.06683e-05	2.04317	2.04317	+3h up vs rest
26491	11741582_a_at	SLC3A2	solute carrier family 3 (activators of dibasic and neutral amino acid transport), membe	NM_001012661 /// NM_001012662 /// NM_001012663 /// NM_001012664 /// NM_001013251 /// NM	4.51987e-09	0.0024535	2.04238	2.04238	+3h up vs rest
22819	11737910_x_at	SLC39A14	solute carrier family 39 (zinc transporter), member 14	NM_001128431 /// NM_001135153 /// NM_001135154 /// NM_015359	9.80176e-09	0.0238739	2.04233	2.04233	+3h up vs rest
32987	11748078_a_at	SLC43A2	solute carrier family 43, member 2	NM_152346	3.6261e-08	0.0240704	2.04123	2.04123	+3h up vs rest
9958	11725049_s_at	ARHGDIA	Rho GDP dissociation inhibitor (GDI) alpha	NM_004309	5.18678e-08	0.00900733	2.03837	2.03837	+3h up vs rest
21542	11736633_at	AAK1	AP2 associated kinase 1	NM_014911	5.35425e-08	0.000110438	2.03682	2.03682	+3h up vs rest
8325	11723416_x_at	CNN2	calponin 2	NM_004368 /// NM_201277	9.33019e-08	0.01801	2.03676	2.03676	+3h up vs rest
2448	11717539_at	RYBP	RING1 and YY1 binding protein	NM_012234	1.21129e-07	0.0010035	2.03575	2.03575	+3h up vs rest
48938	11764029_at	CEBPD	CCAAT/enhancer binding protein (C/EBP), delta	NM_005195	2.4199e-07	0.0195052	2.03506	2.03506	+3h up vs rest
148	11715239_x_at	IFITM3	interferon induced transmembrane protein 3 (1-8U)	NM_021034	2.63233e-07	0.00532112	2.03398	2.03398	+3h up vs rest
44205	11759296_at	MAP3K2	mitogen-activated protein kinase kinase kinase 2	NM_006609	3.60065e-07	5.09514e-05	2.03395	2.03395	+3h up vs rest
37444	11752535_a_at	CCNL1	cyclin L1	NM_020307	4.74324e-07	6.73667e-05	2.03239	2.03239	+3h up vs rest
1539	11716630_a_at	ANGPTL4	angiopoietin-like 4	NM_001039667 /// NM_139314	5.14594e-07	0.00178263	2.03169	2.03169	+3h up vs rest
13685	11728776_s_at	VDR	vitamin D (1,25- dihydroxyvitamin D3) receptor	NM_000376 /// NM_001017535	8.93955e-07	0.00202197	2.03152	2.03152	+3h up vs rest
24248	11739339_s_at	FAM46C	family with sequence similarity 46, member C	NM_017709	1.2648e-06	0.00023909	2.029	2.029	+3h up vs rest
2097	11717188_s_at	DNAJA1	DnaJ (Hsp40) homolog, subfamily A, member 1	NM_001539	1.35642e-06	1.86165e-05	2.02826	2.02826	+3h up vs rest
31632	11746723_a_at	NPC1	Niemann-Pick disease, type C1	NM_000271	1.54449e-06	0.0191231	2.02735	2.02735	+3h up vs rest
3527	11718618_a_at	DNAJA4	DnaJ (Hsp40) homolog, subfamily A, member 4	NM_001130182 /// NM_001130183 /// NM_018602	2.32531e-06	0.00170791	2.02627	2.02627	+3h up vs rest
2591	11717682_a_at	GNA13	guanine nucleotide binding protein (G protein), alpha 13	NM_006572	2.92866e-06	6.91863e-05	2.02265	2.02265	+3h up vs rest
36126	11751217_x_at	CEACAM1	carcinoembryonic antigen-related cell adhesion molecule 1 (biliary glycoprotein)	NM_001024912 /// NM_001184813 /// NM_001184815 /// NM_001184816 /// NM_001712	3.07916e-06	4.28372e-06	2.02229	2.02229	+3h up vs rest
33568	11748659_a_at	EFEMP1	EGF-containing fibulin-like extracellular matrix protein 1	NM_001039348 /// NM_001039349 /// NM_004105	3.59405e-06	0.0492381	2.02102	2.02102	+3h up vs rest
29705	11744796_a_at	DAB2	disabled homolog 2, mitogen-responsive phosphoprotein (Drosophila)	NM_001343	4.15548e-06	0.000424274	2.02034	2.02034	+3h up vs rest
6365	11721456_x_at	SERPINA1	serpin peptidase inhibitor, clade A (alpha-1 antiproteinase, antitrypsin), member 1	NM_000295 /// NM_001002235 /// NM_001002236 /// NM_001127700 /// NM_001127701 /// NM_00	4.46945e-06	0.028473	2.02002	2.02002	+3h up vs rest
1035	11716126_x_at	ZYX	zyxin	NM_001010972 /// NM_003461	4.56632e-06	0.00436405	2.01853	2.01853	+3h up vs rest
836	11715927_x_at	SH3GL1	SH3-domain GRB2-like 1	NM_003025	7.60256e-06	0.000399334	2.01784	2.01784	+3h up vs rest
4356	11719447_s_at	GBP2	guanylate binding protein 2, interferon-inducible	NM_004120	9.21725e-06	0.00227884	2.0176	2.0176	+3h up vs rest
28045	11743136_x_at	CEBPD	CCAAT/enhancer binding protein (C/EBP), delta	NM_005195	1.16393e-05	0.0350534	2.01744	2.01744	+3h up vs rest
30038	11745129_x_at	CCRN4L	CCR4 carbon catabolite repression 4-like (S. cerevisiae)	NM_012118	1.73971e-05	0.0009034	2.01717	2.01717	+3h up vs rest
40170	11755261_a_at	MPV17	MpV17 mitochondrial inner membrane protein	NM_002437	2.02344e-05	0.000318858	2.01706	2.01706	+3h up vs rest
42050	11757141_s_at	SNORA25 /// TAF1D	small nucleolar RNA, H/ACA box 25 /// TATA box binding protein (TBP)-associated factor,	NM_024116 /// NR_003028	2.2151e-05	0.000134707	2.01613	2.01613	+3h up vs rest
2473	11717564_a_at	EMP1	epithelial membrane protein 1	NM_001423	2.53827e-05	0.01481	2.01467	2.01467	+3h up vs rest
10355	11725446_a_at	BCL3	B-cell CLL/lymphoma 3	NM_005178	3.1171e-05	0.00241229	2.01462	2.01462	+3h up vs rest
7328	11722419_s_at	UTP3	UTP3, small subunit (SSU) processome component, homolog (S. cerevisiae)	NM_020368	3.99517e-05	0.000653653	2.01447	2.01447	+3h up vs rest
20951	11736042_a_at	DCAF4	DDB1 and CUL4 associated factor 4	NM_001163508 /// NM_001163509 /// NM_015604 /// NM_181340 /// NM_181341	5.01659e-05	0.00737528	2.01095	2.01095	+3h up vs rest
39589	11754680_a_at	MAP3K2	mitogen-activated protein kinase kinase kinase 2	NM_006609	5.38262e-05	1.35894e-06	2.00851	2.00851	+3h up vs rest
4750	11719841_s_at	PHLDA3	pleckstrin homology-like domain, family A, member 3	NM_012396	5.51464e-05	0.0241124	2.00704	2.00704	+3h up vs rest
210	11715301_s_at	NOP16	NOP16 nucleolar protein homolog (yeast)	NM_016391	6.96946e-05	0.00375573	2.00543	2.00543	+3h up vs rest
35983	11751074_x_at	ARHGDIA	Rho GDP dissociation inhibitor (GDI) alpha	NM_004309	7.03689e-05	0.0121384	2.00417	2.00417	+3h up vs rest
39126	11754217_x_at	ACTG1	actin, gamma 1	NM_001614	7.05926e-05	7.08851e-06	2.0039	2.0039	+3h up vs rest
45381	11760472_x_at	BCL3	B-cell CLL/lymphoma 3	NM_005178	8.49069e-05	0.000253786	2.00389	2.00389	+3h up vs rest
4533	11719624_a_at	PLEKHM1	pleckstrin homology domain containing, family M (with RUN domain) member 1	NM_014798 /// NR_027774 /// NR_027782	0.000107022	0.0101319	2.00377	2.00377	+3h up vs rest
4104	11719195_a_at	POLR1C	polymerase (RNA) I polypeptide C, 30kDa	NM_004875 /// NM_203290	0.000112021	0.00086158	2.00188	2.00188	+3h up vs rest
13175	11728266_a_at	LILRB2	leukocyte immunoglobulin-like receptor, subfamily B (with TM and ITIM domains), member	NM_001080978 /// NM_005874	0.000155066	0.0364412	2.00126	2.00126	+3h up vs rest
42478	11757569_a_at	NDRG3	NDRG family member 3	NM_022477 /// NM_032013	1.31065e-06	0.00322688	0.499157	-2.00338	+3h down vs rest
42462	11757553_x_at	LTBP4	latent transforming growth factor beta binding protein 4	NM_001042544 /// NM_001042545 /// NM_003573	2.33167e-06	0.00140076	0.497823	-2.00875	+3h down vs rest
25997	11741088_a_at	GUCY1A3	guanylate cyclase 1, soluble, alpha 3	NM_000856 /// NM_001130682 /// NM_001130683 /// NM_001130684 /// NM_001130685 /// NM_00	6.39708e-06	0.0068784	0.49563	-2.01763	+3h down vs rest
41729	11756820_a_at	IFIT1	interferon-induced protein with tetratricopeptide repeats 1	NM_001548	1.37565e-05	0.0307276	0.493637	-2.02578	+3h down vs rest
33792	11748883_a_at	C20orf177	chromosome 20 open reading frame 177	NM_022106	1.59374e-05	0.00615949	0.490447	-2.03896	+3h down vs rest
36277	11751368_a_at	CD34	CD34 molecule	NM_001025109 /// NM_001773	3.84214e-05	0.0143316	0.489873	-2.04135	+3h down vs rest
33369	11748460_a_at	RHOBTB1	Rho-related BTB domain containing 1	NM_014836 /// NR_024554 /// NR_024555 /// NR_024556	5.87854e-05	0.0205792	0.489787	-2.0417	+3h down vs rest
2077	11717168_a_at	PER1	period homolog 1 (Drosophila)	NM_002616	9.21442e-05	0.000885246	0.48917	-2.04428	+3h down vs rest
3246	11718337_a_at	LMOD1	leiomodin 1 (smooth muscle)	NM_012134	1.33086e-07	0.0237157	0.487804	-2.05	+3h down vs rest
2345	11717436_a_at	CDCA7L	cell division cycle associated 7-like	NM_001127370 /// NM_001127371 /// NM_018719	5.66583e-07	0.00014464	0.487421	-2.05161	+3h down vs rest
31666	11746757_x_at	KY	kyphoscoliosis peptidase	NM_178554	1.25012e-06	0.0166994	0.486598	-2.05508	+3h down vs rest
31327	11746418_a_at	VIT	vitrin	NM_001177969 /// NM_001177970 /// NM_001177971 /// NM_001177972 /// NM_053276	1.3247e-06	0.00380346	0.485821	-2.05837	+3h down vs rest
16544	11731635_a_at	GAB1	GRB2-associated binding protein 1	NM_002039 /// NM_207123	1.75546e-06	0.000454597	0.483358	-2.06886	+3h down vs rest
7139	11722230_a_at	PDP1	pyruvate dehyrogenase phosphatase catalytic subunit 1	NM_001161778 /// NM_001161779 /// NM_001161780 /// NM_001161781 /// NM_018444	4.2456e-06	0.0269981	0.482327	-2.07328	+3h down vs rest
32057	11747148_a_at	FAM13C	family with sequence similarity 13, member C	NM_001001971 /// NM_001143773 /// NM_001166698 /// NM_198215	7.72053e-06	0.00599199	0.481436	-2.07712	+3h down vs rest
35802	11750893_a_at	LMOD1	leiomodin 1 (smooth muscle)	NM_012134	7.77872e-06	0.0263266	0.480932	-2.0793	+3h down vs rest
42616	11757707_a_at	HIGD1B	HIG1 hypoxia inducible domain family, member 1B	NM_016438	8.21733e-06	0.0191056	0.480179	-2.08256	+3h down vs rest
32198	11747289_a_at	PER1	period homolog 1 (Drosophila)	NM_002616	9.91199e-06	0.00109877	0.479481	-2.08559	+3h down vs rest
3245	11718336_x_at	LMOD1	leiomodin 1 (smooth muscle)	NM_012134	1.33072e-05	0.00379051	0.479127	-2.08713	+3h down vs rest
40326	11755417_a_at	KIAA0922	KIAA0922	NM_001131007 /// NM_015196	2.07278e-05	0.00396922	0.475806	-2.1017	+3h down vs rest
10421	11725512_a_at	SLC38A4	solute carrier family 38, member 4	NM_001143824 /// NM_018018	4.58867e-05	0.00463788	0.47361	-2.11144	+3h down vs rest
33870	11748961_a_at	MYOC	myocilin, trabecular meshwork inducible glucocorticoid response	NM_000261	5.3697e-05	0.00854487	0.471222	-2.12214	+3h down vs rest
33015	11748106_x_at	HIF3A	hypoxia inducible factor 3, alpha subunit	NM_022462 /// NM_152794 /// NM_152795	6.91336e-05	0.000892216	0.47045	-2.12563	+3h down vs rest
2728	11717819_a_at	TOB2	transducer of ERBB2, 2	NM_016272	7.79558e-05	0.00231763	0.469722	-2.12892	+3h down vs rest
7140	11722231_at	PDP1	pyruvate dehyrogenase phosphatase catalytic subunit 1	NM_001161778 /// NM_001161779 /// NM_001161780 /// NM_001161781 /// NM_018444	8.00571e-05	0.0412433	0.467487	-2.1391	+3h down vs rest
6756	11721847_a_at	REEP2	receptor accessory protein 2	NM_016606	0.00012799	0.000854008	0.467481	-2.13913	+3h down vs rest
18320	11733411_at	TCF15	transcription factor 15 (basic helix-loop-helix)	NM_004609	2.71036e-07	0.00026026	0.461269	-2.16793	+3h down vs rest
16174	11731265_at	KY	kyphoscoliosis peptidase	NM_178554	2.41001e-06	0.0259609	0.460307	-2.17246	+3h down vs rest
35751	11750842_a_at	KY	kyphoscoliosis peptidase	NM_178554	3.75125e-05	0.00143699	0.456942	-2.18846	+3h down vs rest
13104	11728195_s_at	TRO	trophinin	NM_001039705 /// NM_016157 /// NM_177556	5.35975e-05	0.0351912	0.454321	-2.20109	+3h down vs rest
34823	11749914_a_at	C3orf43	chromosome 3 open reading frame 43	NM_001077657	7.64386e-05	0.0421287	0.452856	-2.20821	+3h down vs rest
9528	11724619_at	RSPO3	R-spondin 3 homolog (Xenopus laevis)	NM_032784	0.00010759	0.0141248	0.452327	-2.21079	+3h down vs rest
23421	11738512_a_at	GADL1	glutamate decarboxylase-like 1	NM_207359	0.000131091	0.0190986	0.447218	-2.23605	+3h down vs rest
16628	11731719_a_at	CD34	CD34 molecule	NM_001025109 /// NM_001773	1.21393e-08	0.00200057	0.443883	-2.25284	+3h down vs rest
28881	11743972_a_at	DDIT4	DNA-damage-inducible transcript 4	NM_019058	1.71041e-08	0.0108567	0.43982	-2.27366	+3h down vs rest
26386	11741477_a_at	NPHP1	nephronophthisis 1 (juvenile)	NM_000272 /// NM_001128178 /// NM_001128179 /// NM_207181	3.53928e-06	0.0276018	0.439163	-2.27706	+3h down vs rest
7584	11722675_at	HIF3A	hypoxia inducible factor 3, alpha subunit	NM_022462 /// NM_152794 /// NM_152795	2.76072e-05	2.84136e-05	0.438043	-2.28288	+3h down vs rest
7582	11722673_at	HIF3A	hypoxia inducible factor 3, alpha subunit	NM_022462 /// NM_152794 /// NM_152795	8.20781e-05	2.15239e-05	0.427468	-2.33936	+3h down vs rest
2821	11717912_s_at	CXCL14	chemokine (C-X-C motif) ligand 14	NM_004887	8.578e-11	0.0287751	0.425167	-2.35202	+3h down vs rest
22763	11737854_at	P2RY1	purinergic receptor P2Y, G-protein coupled, 1	NM_002563	5.38319e-08	0.00656381	0.421694	-2.37139	+3h down vs rest
7529	11722620_a_at	AQP4	aquaporin 4	NM_001650 /// NM_004028	2.57747e-06	0.00372931	0.419743	-2.38241	+3h down vs rest
9075	11724166_a_at	GLT25D2	glycosyltransferase 25 domain containing 2	NM_015101	7.51789e-06	0.0107147	0.419629	-2.38306	+3h down vs rest
23474	11738565_at	TMEM14E	transmembrane protein 14E	NM_001123228	1.50438e-05	6.91721e-05	0.414709	-2.41133	+3h down vs rest
17107	11732198_at	PLAGL2	pleiomorphic adenoma gene-like 2	NM_002657	2.72013e-05	5.85873e-07	0.412282	-2.42552	+3h down vs rest
3567	11718658_s_at	CD34	CD34 molecule	NM_001025109 /// NM_001773	8.59282e-05	0.00153302	0.408908	-2.44554	+3h down vs rest
18745	11733836_a_at	TRO	trophinin	NM_001039705 /// NM_016157 /// NM_177556	6.88582e-09	0.00511724	0.406162	-2.46207	+3h down vs rest
15152	11730243_a_at	FMO2	flavin containing monooxygenase 2 (non-functional)	NM_001460	1.11077e-05	0.0129027	0.404674	-2.47113	+3h down vs rest
5602	11720693_a_at	IL17D	interleukin 17D	NM_138284	2.50253e-05	0.0294092	0.402655	-2.48352	+3h down vs rest
4057	11719148_a_at	ARRDC2	arrestin domain containing 2	NM_001025604 /// NM_015683	3.34574e-05	1.47178e-05	0.400796	-2.49504	+3h down vs rest
18954	11734045_a_at	C6orf174 /// KIAA0408	chromosome 6 open reading frame 174 /// KIAA0408	NM_001012279 /// NM_014702	5.54251e-05	0.0100227	0.398102	-2.51192	+3h down vs rest
7530	11722621_a_at	AQP4	aquaporin 4	NM_001650 /// NM_004028	8.79447e-05	0.0195748	0.394729	-2.53338	+3h down vs rest
37594	11752685_a_at	AQP4	aquaporin 4	NM_001650 /// NM_004028	2.71298e-05	0.0302843	0.388277	-2.57548	+3h down vs rest
32223	11747314_a_at	PDP1	pyruvate dehyrogenase phosphatase catalytic subunit 1	NM_001161778 /// NM_001161779 /// NM_001161780 /// NM_001161781 /// NM_018444	9.06882e-05	0.0107042	0.381182	-2.62342	+3h down vs rest
7528	11722619_a_at	AQP4	aquaporin 4	NM_001650 /// NM_004028	2.76435e-06	0.0202407	0.376743	-2.65433	+3h down vs rest
45287	11760378_at	PER1	period homolog 1 (Drosophila)	NM_002616	5.77338e-05	0.00162397	0.376423	-2.65659	+3h down vs rest
47560	11762651_at	TRDN	triadin	NM_006073	6.29903e-07	0.000492189	0.353336	-2.83017	+3h down vs rest
37595	11752686_x_at	AQP4	aquaporin 4	NM_001650 /// NM_004028	8.33448e-05	0.0279884	0.341473	-2.92849	+3h down vs rest
20286	11735377_at	MSTN	myostatin	NM_005259	4.59984e-06	0.00246045	0.324251	-3.08403	+3h down vs rest
47623	11762714_at	FILIP1L	filamin A interacting protein 1-like	NM_001042459 /// NM_014890 /// NM_182909	2.93466e-07	0.000277343	0.294958	-3.39031	+3h down vs rest
41223	11756314_a_at	GADD45G	growth arrest and DNA-damage-inducible, gamma	NM_006705	1.42549e-06	0.00093636	0.282227	-3.54325	+3h down vs rest
48426	11763517_at	FILIP1L	Filamin A interacting protein 1-like	NM_001042459 /// NM_014890 /// NM_182909	3.38526e-05	0.0130131	0.281125	-3.55714	+3h down vs rest

## Sheet: ET +3h vs baseline
Column #	Column ID	Gene Symbol	Gene Title	RefSeq Transcript ID	P-value	adj. P-value	Ratio (+3h vs rest)	Fold-Change (+3h vs rest)	Direction (+3h vs rest)
13967	11729058_s_at	NR4A3	nuclear receptor subfamily 4, group A, member 3	NM_006981 /// NM_173198 /// NM_173199 /// NM_173200	7.12672e-16	5.67626e-11	32.448	32.448	+3h up vs rest
1293	11716384_at	CCL2	chemokine (C-C motif) ligand 2	NM_002982	1.36449e-09	3.7474e-06	23.031	23.031	+3h up vs rest
4127	11719218_at	SOCS3	suppressor of cytokine signaling 3	NM_003955	2.64743e-09	6.32704e-06	22.572	22.572	+3h up vs rest
4126	11719217_a_at	SOCS3	suppressor of cytokine signaling 3	NM_003955	5.09799e-09	9.91288e-06	18.476	18.476	+3h up vs rest
26367	11741458_a_at	NR4A3	nuclear receptor subfamily 4, group A, member 3	NM_006981 /// NM_173198 /// NM_173199 /// NM_173200	2.67001e-12	2.66303e-08	17.3975	17.3975	+3h up vs rest
44434	11759525_at	GADD45B	growth arrest and DNA-damage-inducible, beta	NM_015675	2.00853e-09	5.21503e-06	13.1318	13.1318	+3h up vs rest
6002	11721093_a_at	THBS1	thrombospondin 1	NM_003246	2.24626e-10	9.26168e-07	13.0677	13.0677	+3h up vs rest
21154	11736245_a_at	PRKAG2	protein kinase, AMP-activated, gamma 2 non-catalytic subunit	NM_001040633 /// NM_016203 /// NM_024429	8.69929e-14	2.59552e-09	13.0567	13.0567	+3h up vs rest
48940	11764031_at	GADD45B	Growth arrest and DNA-damage-inducible, beta	NM_015675	3.24074e-09	7.30924e-06	11.8367	11.8367	+3h up vs rest
3287	11718378_s_at	PRKAG2	protein kinase, AMP-activated, gamma 2 non-catalytic subunit	NM_001040633 /// NM_016203 /// NM_024429	4.37683e-13	8.05391e-09	11.1557	11.1557	+3h up vs rest
6001	11721092_a_at	THBS1	thrombospondin 1	NM_003246	1.48975e-10	6.85069e-07	11.1397	11.1397	+3h up vs rest
6000	11721091_a_at	THBS1	thrombospondin 1	NM_003246	2.61899e-10	1.01183e-06	10.8264	10.8264	+3h up vs rest
20612	11735703_at	MT1A	metallothionein 1A	NM_005946	2.14262e-09	5.44595e-06	10.5881	10.5881	+3h up vs rest
42774	11757865_a_at	GADD45B	growth arrest and DNA-damage-inducible, beta	NM_015675	1.21514e-08	1.99299e-05	10.3606	10.3606	+3h up vs rest
29930	11745021_a_at	MYC	v-myc myelocytomatosis viral oncogene homolog (avian)	NM_002467	2.63488e-08	3.7526e-05	10.1398	10.1398	+3h up vs rest
38942	11754033_a_at	PLA2G2A	phospholipase A2, group IIA (platelets, synovial fluid)	NM_000300 /// NM_001161727 /// NM_001161728 /// NM_001161729	4.93036e-07	0.000418032	9.81547	9.81547	+3h up vs rest
3288	11718379_x_at	PRKAG2	protein kinase, AMP-activated, gamma 2 non-catalytic subunit	NM_001040633 /// NM_016203 /// NM_024429	1.21581e-13	3.23e-09	9.77606	9.77606	+3h up vs rest
5999	11721090_at	THBS1	thrombospondin 1	NM_003246	9.79925e-09	1.65417e-05	9.50458	9.50458	+3h up vs rest
3325	11718416_a_at	PLA2G2A	phospholipase A2, group IIA (platelets, synovial fluid)	NM_000300 /// NM_001161727 /// NM_001161728 /// NM_001161729	4.71992e-07	0.000408889	9.3258	9.3258	+3h up vs rest
29685	11744776_a_at	NNMT	nicotinamide N-methyltransferase	NM_006169	2.9606e-09	6.93575e-06	9.31177	9.31177	+3h up vs rest
20613	11735704_x_at	MT1A	metallothionein 1A	NM_005946	2.45922e-09	6.00397e-06	8.96672	8.96672	+3h up vs rest
1948	11717039_a_at	GADD45A	growth arrest and DNA-damage-inducible, alpha	NM_001924	1.71011e-07	0.000173995	8.63795	8.63795	+3h up vs rest
11520	11726611_x_at	MAFF	v-maf musculoaponeurotic fibrosarcoma oncogene homolog F (avian)	NM_001161572 /// NM_001161573 /// NM_001161574 /// NM_012323 /// NM_152878	6.71016e-12	5.73085e-08	8.36061	8.36061	+3h up vs rest
38198	11753289_s_at	RUNX1 /// SH3D19	runt-related transcription factor 1 /// SH3 domain containing 19	NM_001001890 /// NM_001009555 /// NM_001122607 /// NM_001128923 /// NM_001128924 /// NM	8.07294e-08	9.27869e-05	8.35964	8.35964	+3h up vs rest
41966	11757057_x_at	PLA2G2A	phospholipase A2, group IIA (platelets, synovial fluid)	NM_000300 /// NM_001161727 /// NM_001161728 /// NM_001161729	6.09328e-07	0.000495545	8.29098	8.29098	+3h up vs rest
2769	11717860_a_at	EGR1	early growth response 1	NM_001964	5.88509e-06	0.00334234	7.93716	7.93716	+3h up vs rest
27919	11743010_at	NFIL3	nuclear factor, interleukin 3 regulated	NM_005384	3.9473e-11	2.41991e-07	7.93424	7.93424	+3h up vs rest
16354	11731445_at	ANKRD1	ankyrin repeat domain 1 (cardiac muscle)	NM_014391	1.28933e-05	0.00661542	7.80847	7.80847	+3h up vs rest
4808	11719899_at	AG2	protein Ag2 homolog	NM_001145033	3.51945e-09	7.65072e-06	7.6387	7.6387	+3h up vs rest
582	11715673_x_at	JUNB	jun B proto-oncogene	NM_002229	1.56336e-09	4.20422e-06	7.55138	7.55138	+3h up vs rest
36918	11752009_a_at	TNC	tenascin C	NM_002160	7.39963e-07	0.000585845	7.13252	7.13252	+3h up vs rest
36552	11751643_x_at	EGR1	early growth response 1	NM_001964	1.09363e-06	0.000799654	6.96839	6.96839	+3h up vs rest
297	11715388_s_at	CDKN1A	cyclin-dependent kinase inhibitor 1A (p21, Cip1)	NM_000389 /// NM_078467	1.34939e-08	2.17751e-05	6.86757	6.86757	+3h up vs rest
1680	11716771_s_at	SIK1	salt-inducible kinase 1	NM_173354	2.90841e-11	1.83023e-07	6.77668	6.77668	+3h up vs rest
4582	11719673_a_at	THBD	thrombomodulin	NM_000361	9.48557e-09	1.61615e-05	6.24818	6.24818	+3h up vs rest
5318	11720409_s_at	CYP1B1	cytochrome P450, family 1, subfamily B, polypeptide 1	NM_000104	2.3895e-09	5.89032e-06	6.18356	6.18356	+3h up vs rest
9004	11724095_a_at	PDE4B	phosphodiesterase 4B, cAMP-specific (phosphodiesterase E4 dunce homolog, Drosophila)	NM_001037339 /// NM_001037340 /// NM_001037341 /// NM_002600	6.14926e-06	0.00346766	6.08025	6.08025	+3h up vs rest
972	11716063_at	TNC	tenascin C	NM_002160	1.89079e-06	0.00127349	5.67961	5.67961	+3h up vs rest
34200	11749291_a_at	FOS	FBJ murine osteosarcoma viral oncogene homolog	NM_005252	1.22134e-05	0.00633454	5.65541	5.65541	+3h up vs rest
37849	11752940_a_at	EGR1	early growth response 1	NM_001964	1.10116e-05	0.00581206	5.61759	5.61759	+3h up vs rest
23992	11739083_a_at	SLC39A14	solute carrier family 39 (zinc transporter), member 14	NM_001128431 /// NM_001135153 /// NM_001135154 /// NM_015359	4.30622e-07	0.000378536	5.59534	5.59534	+3h up vs rest
296	11715387_at	CDKN1A	cyclin-dependent kinase inhibitor 1A (p21, Cip1)	NM_000389 /// NM_078467	1.37607e-07	0.000144942	5.55188	5.55188	+3h up vs rest
29036	11744127_at	CXCL2	chemokine (C-X-C motif) ligand 2	NM_002089	5.02856e-07	0.000423355	5.48541	5.48541	+3h up vs rest
9752	11724843_s_at	CISH	cytokine inducible SH2-containing protein	NM_013324 /// NM_145071	3.40778e-13	6.7903e-09	5.46267	5.46267	+3h up vs rest
39243	11754334_s_at	EGR1	early growth response 1	NM_001964	1.40004e-06	0.0009788	5.44837	5.44837	+3h up vs rest
44140	11759231_at	KCNQ4	potassium voltage-gated channel, KQT-like subfamily, member 4	NM_004700 /// NM_172163	1.12673e-11	8.97831e-08	5.44764	5.44764	+3h up vs rest
10914	11726005_a_at	PDE4B	phosphodiesterase 4B, cAMP-specific (phosphodiesterase E4 dunce homolog, Drosophila)	NM_001037339 /// NM_001037340 /// NM_001037341 /// NM_002600	1.02985e-05	0.00553343	5.36633	5.36633	+3h up vs rest
2934	11718025_at	IL1R1	interleukin 1 receptor, type I	NM_000877	9.95734e-11	4.96049e-07	5.34742	5.34742	+3h up vs rest
1400	11716491_s_at	SERPINA3	serpin peptidase inhibitor, clade A (alpha-1 antiproteinase, antitrypsin), member 3	NM_001085	5.8317e-06	0.00332783	5.1882	5.1882	+3h up vs rest
19568	11734659_a_at	FOS	FBJ murine osteosarcoma viral oncogene homolog	NM_005252	4.91895e-06	0.00288973	5.17852	5.17852	+3h up vs rest
3286	11718377_a_at	PRKAG2	protein kinase, AMP-activated, gamma 2 non-catalytic subunit	NM_001040633 /// NM_016203 /// NM_024429	9.56085e-13	1.26542e-08	5.08826	5.08826	+3h up vs rest
3308	11718399_s_at	TGM2	transglutaminase 2 (C polypeptide, protein-glutamine-gamma-glutamyltransferase)	NM_004613 /// NM_198951	9.06527e-07	0.00068592	5.00331	5.00331	+3h up vs rest
2770	11717861_a_at	EGR1	early growth response 1	NM_001964	1.04989e-05	0.00561583	4.99054	4.99054	+3h up vs rest
32408	11747499_a_at	ICAM1	intercellular adhesion molecule 1	NM_000201	2.05872e-10	8.79362e-07	4.93484	4.93484	+3h up vs rest
35326	11750417_a_at	PRG4	proteoglycan 4	NM_001127708 /// NM_001127709 /// NM_001127710 /// NM_005807	3.76934e-07	0.000336287	4.92378	4.92378	+3h up vs rest
269	11715360_x_at	TIMP1	TIMP metallopeptidase inhibitor 1	NM_003254	1.14751e-06	0.000831425	4.86361	4.86361	+3h up vs rest
21479	11736570_a_at	SLC39A14	solute carrier family 39 (zinc transporter), member 14	NM_001128431 /// NM_001135153 /// NM_001135154 /// NM_015359	2.67312e-07	0.000253628	4.74756	4.74756	+3h up vs rest
26614	11741705_at	NR4A3	nuclear receptor subfamily 4, group A, member 3	NM_006981 /// NM_173198 /// NM_173199 /// NM_173200	1.0051e-07	0.000111259	4.7196	4.7196	+3h up vs rest
8713	11723804_a_at	AKAP12	A kinase (PRKA) anchor protein 12	NM_005100 /// NM_144497	5.26307e-12	4.8362e-08	4.69836	4.69836	+3h up vs rest
32844	11747935_a_at	TNC	tenascin C	NM_002160	5.86804e-06	0.00334059	4.65946	4.65946	+3h up vs rest
268	11715359_a_at	TIMP1	TIMP metallopeptidase inhibitor 1	NM_003254	2.5636e-06	0.00167018	4.60564	4.60564	+3h up vs rest
9005	11724096_a_at	PDE4B	phosphodiesterase 4B, cAMP-specific (phosphodiesterase E4 dunce homolog, Drosophila)	NM_001037339 /// NM_001037340 /// NM_001037341 /// NM_002600	8.01485e-06	0.00442575	4.5758	4.5758	+3h up vs rest
29167	11744258_a_at	ATP1B3	ATPase, Na+/K+ transporting, beta 3 polypeptide	NM_001679	2.07863e-17	4.97283e-12	4.56119	4.56119	+3h up vs rest
21464	11736555_s_at	SLC2A14 /// SLC2A3	solute carrier family 2 (facilitated glucose transporter), member 14 /// solute carrier	NM_006931 /// NM_153449	3.0578e-09	7.03334e-06	4.5546	4.5546	+3h up vs rest
35388	11750479_a_at	PPARGC1A	peroxisome proliferator-activated receptor gamma, coactivator 1 alpha	NM_013261	1.32935e-07	0.00014064	4.5361	4.5361	+3h up vs rest
600	11715691_s_at	ZFP36	zinc finger protein 36, C3H type, homolog (mouse)	NM_003407	2.06063e-07	0.00020529	4.49885	4.49885	+3h up vs rest
1399	11716490_a_at	SERPINA3	serpin peptidase inhibitor, clade A (alpha-1 antiproteinase, antitrypsin), member 3	NM_001085	1.55573e-05	0.00776566	4.45967	4.45967	+3h up vs rest
4971	11720062_s_at	IER3	immediate early response 3	NM_003897	1.4317e-09	3.88649e-06	4.42363	4.42363	+3h up vs rest
32013	11747104_s_at	CYP1B1	cytochrome P450, family 1, subfamily B, polypeptide 1	NM_000104	1.26304e-07	0.000134818	4.40829	4.40829	+3h up vs rest
40128	11755219_a_at	THBD	thrombomodulin	NM_000361	1.33124e-06	0.000936173	4.36941	4.36941	+3h up vs rest
18094	11733185_at	OSMR	oncostatin M receptor	NM_001168355 /// NM_003999	6.42702e-09	1.20974e-05	4.3645	4.3645	+3h up vs rest
2771	11717862_x_at	EGR1	early growth response 1	NM_001964	2.57094e-05	0.0120296	4.31298	4.31298	+3h up vs rest
40323	11755414_a_at	PRG4	proteoglycan 4	NM_001127708 /// NM_001127709 /// NM_001127710 /// NM_005807	9.19277e-07	0.000693373	4.30534	4.30534	+3h up vs rest
31259	11746350_a_at	PIM1	pim-1 oncogene	NM_002648	4.29636e-09	8.77522e-06	4.25476	4.25476	+3h up vs rest
41862	11756953_a_at	IL1R1	interleukin 1 receptor, type I	NM_000877	1.2478e-09	3.51049e-06	4.24563	4.24563	+3h up vs rest
17908	11732999_a_at	ICAM1	intercellular adhesion molecule 1	NM_000201	4.30949e-08	5.59868e-05	4.22213	4.22213	+3h up vs rest
8312	11723403_at	PPARGC1A	peroxisome proliferator-activated receptor gamma, coactivator 1 alpha	NM_013261	1.07202e-08	1.77741e-05	4.21811	4.21811	+3h up vs rest
2795	11717886_a_at	PLAU	plasminogen activator, urokinase	NM_001145031 /// NM_002658	4.41029e-08	5.6968e-05	4.21575	4.21575	+3h up vs rest
[truncated: 487 more rows]

## Sheet: GO Analysis
	#	ID	Name	List ratio	BG ratio	P-value	Q-value	Genes/Compounds
[truncated: 301 more rows]
